# Supplementary material for: Species Delimitation in the Bark Louse Genus Neostenopsocus Liang & Liu, 2024 (Psocodea: Stenopsocidae) Based on DNA Barcoding
Source: Insects. 2025 Nov 9;16(11):1147. doi: 10.3390/insects16111147 (PMC12653511; doi:10.3390/insects16111147)
Supplement: Supplementary file 1 [file insects-16-01147-s001.zip]

Archive with 48 entries (48 files):
- Alignment S1. Alignment of COI + outgroup dataset.fas
- Figure S1 BItree.jpg
- Figure S10 Holotype of Stenopsocus fulivertex.jpg
- Figure S11 Holotype of Stenopsocus frontalis .jpg
- Figure S12 Holotype of Stenopsocus parviforficatus.jpg
- Figure S13 Holotype of Stenopsocus podorphus.jpg
- Figure S14 Holotype of Stenopsocus qianipullus.jpg
- Figure S15 Holotype of Stenopsocus symipsarous.jpg
- Figure S16 Holotype of Stenopsocus  capacimacularus.jpg
- Figure S17 Holotype of Stenopsocus dictyodromus.jpg
- Figure S18 Holotype of Stenopsocus longitudinalis.jpg
- Figure S19 Holotype of Stenopsocus trisetus.jpg
- Figure S2 NJtreeNeo.jpg
- Figure S20 Holotype of Stenopsocus eucallus.jpg
- Figure S21 Holotype of Stenopsocus metastictus.jpg
- Figure S22 Stenopsocus externus.jpg
- Figure S23 Holotype of Stenopsocus hemiostictus.jpg
- Figure S24 Holotype of Stenopsocus phaneostriatus .jpg
- Figure S25 Holotype of Stenopsocus foliaceus.jpg
- Figure S26 Holotype of Stenopsocus hexagonus.jpg
- Figure S27 Holotype of Stenopsocus maculosus.jpg
- Figure S28 Holotype of Stenopsocus brevicapitus.jpg
- Figure S29 Holotype of Stenopsocus dactylinus.jpg
- Figure S3 Holotype of Stenopsocus anthracinus.jpg
- Figure S30 Holotype of Stenopsocus daozheniensis.jpg
- Figure S31 Holotype of Stenopsocus isotomus.jpg
- Figure S32 Holotype of Stenopsocus perspicuus.jpg
- Figure S33 Holotype of Stenopsocus shennongjiaensis.jpg
- Figure S34 Holotype of Stenopsocus wuxiaensis.jpg
- Figure S35 Holotype of Stenopsocus xilingxianicus.jpg
- Figure S36 Holotype of Stenopsocus maximalis.jpeg
- Figure S37 Holotype of Stenopsocus melanocephalus.jpg
- Figure S38 Holotype of Stenopsocus polyceratus.jpg
- Figure S39 Paratype of Stenopsocus angustistriatus  .jpg
- Figure S4 Holotype of Stenopsocus angustifurcus.jpg
- Figure S40 Holotype of Stenopsocus genostictus.jpg
- Figure S41 Holotype of Stenopsocus macrocheirus .jpg
- Figure S42 Paratype of Stenopsocus thermophile.jpg
- Figure S43 Holotype of Stenopsocus xiangxiensis .jpg
- Figure S5 Holotype of Stenopsocus biconvexus .jpg
- Figure S6 Holotype of Stenopsocus bipunctatus.jpg
- Figure S7 Holotype of Stenopsocus cassideus.jpg
- Figure S8 Holotype of Stenopsocus dichospilus.jpg
- Figure S9 Holotype of Stenopsocus flavifrons.jpg
- Table S1.pdf
- Table S2 .xls
- Table S3.xls
- Table S4 .xls
