# Supplementary material for: Species Delimitation in the Bark Louse Genus Neostenopsocus Liang & Liu, 2024 (Psocodea: Stenopsocidae) Based on DNA Barcoding
Source: Insects. 2025 Nov 9;16(11):1147. doi: 10.3390/insects16111147 (PMC12653511; doi:10.3390/insects16111147)
Supplement: Supplementary file 1 [file insects-16-01147-s001.zip › Alignment S1. Alignment of COI + outgroup dataset.fas]

>StTW9
GATATTGGGACATTATATTTTTTATTTGGTATTTGAGCCGGTATAGTAGGGACAAGGCTAAGAATTCTAATTCGTATTGAATTAGGCCAACCTGGCCTTTTCCTTGAGGATGATCAAACTTATAATGTTATTGTTACAGCACATGCTTTTATTATAATTTTTTTTATAATTATACCAATTATAATTGGTGGATTTGGCAATTGATTAATCCCCTTGATATTAGGGGCTCCTGACATAGCCTTTCCTCGTATAAATAATATAAGATTTTGACTATTACCTCCATCTTTGACATTACTTCTTTCTAGAAGTTTAGTTAATACTGGGGCAGGAACAGGATGGACTGTATACCCCCCTCTTTCTAGAGCCATTGCTCATACAGGGGCATCAGTAGATTTAGCAATTTTTTCTTTGCATTTGGCTGGTGTTAGATCTATTTTAGGAGCTGTAAATTTTATTACAACAATTATTAATATACGATCTAATAGTTTATCCTTAGAACGAATACCTTTATTTGTTTGGTCTGTACTAATTACAGCTGTTTTATTATTACTTTCTCTCCCTGTTTTAGCAGGGGCTATTACTATGTTATTAACAGACCGAAATATTAATACTTCATTTTTTGACCCAGCGGGAGGGGGGGACCCTATTTTATACCAACATTTATTTTGATTTTTT
>StTW8
GATATTGGGACATTATATTTTTTATTTGGTATTTGAGCCGGTATAGTAGGGACAAGGCTAAGAATTCTAATTCGTATTGAATTAGGCCAACCTGGCCTTTTCCTTGAGGATGATCAAACTTATAATGTTATTGTTACAGCACATGCTTTTATTATAATTTTTTTTATAATTATACCAATTATAATTGGTGGATTTGGCAATTGATTAATCCCCTTGATATTAGGGGCTCCTGACATAGCCTTTCCTCGTATAAATAATATAAGATTTTGACTATTACCTCCATCTTTGACATTACTTCTTTCTAGAAGTTTAGTTAATACTGGGGCAGGAACAGGATGGACTGTATACCCCCCTCTTTCTAGAGCCATTGCTCATACAGGGGCATCAGTAGATTTAGCAATTTTTTCTTTGCATTTGGCTGGTGTTAGATCTATTTTAGGAGCTGTAAATTTTATTACAACAATTATTAATATACGATCTAATAGTTTATCCTTAGAACGAATACCTTTATTTGTTTGGTCTGTACTAATTACAGCTGTTTTATTATTACTTTCTCTCCCTGTTTTAGCAGGGGCTATTACTATGTTATTAACAGACCGAAATATTAATACTTCATTTTTTGACCCAGCGGGAGGGGGGGACCCTATTTTATACCAACATTTATTTTGATTTTTT
>StTW7
GATATTGGGACATTATATTTTTTATTTGGTATTTGAGCCGGTATAGTAGGGACAAGGCTAAGAATTCTAATTCGTATTGAATTAGGCCAACCTGGCCTTTTCCTTGAGGATGATCAAACTTATAATGTTATTGTTACAGCACATGCTTTTATTATAATTTTTTTTATAATTATACCAATTATAATTGGTGGATTTGGCAATTGATTAATCCCCTTGATATTAGGGGCTCCTGACATAGCCTTTCCTCGTATAAATAATATAAGATTTTGACTATTACCTCCATCTTTGACATTACTTCTTTCTAGAAGTTTAGTTAATACTGGGGCAGGAACAGGATGGACTGTATACCCCCCTCTTTCTAGAGCCATTGCTCATACAGGGGCATCAGTAGATTTAGCAATTTTTTCTTTGCATTTGGCTGGTGTTAGATCTATTTTAGGAGCTGTAAATTTTATTACAACAATTATTAATATACGATCTAATAGTTTATCCTTAGAACGAATACCTTTATTTGTTTGGTCTGTACTAATTACAGCTGTTTTATTATTACTTTCTCTCCCTGTTTTAGCAGGGGCTATTACTATGTTATTAACAGACCGAAATATTAATACTTCATTTTTTGACCCAGCGGGAGGGGGGGACCCTATTTTATACCAACATTTATTTTGATTTTTT
>StTW6
GATATTGGGACATTATATTTTTTATTTGGTATTTGAGCCGGTATAGTAGGGACAAGGCTAAGAATTCTAATTCGTATTGAATTAGGCCAACCTGGCCTTTTCCTTGAGGATGATCAAACTTATAATGTTATTGTTACAGCACATGCTTTTATTATAATTTTTTTTATAATTATACCAATTATAATTGGTGGATTTGGCAATTGATTAATCCCCTTGATATTAGGGGCTCCTGACATAGCCTTTCCTCGTATAAATAATATAAGATTTTGACTATTACCTCCATCTTTGACATTACTTCTTTCTAGAAGTTTAGTTAATACTGGGGCAGGAACAGGATGGACTGTATACCCCCCTCTTTCTAGAGCCATTGCTCATACAGGGGCATCAGTAGATTTAGCAATTTTTTCTTTGCATTTGGCTGGTGTTAGATCTATTTTAGGAGCTGTAAATTTTATTACAACAATTATTAATATACGATCTAATAGTTTATCCTTAGAACGAATACCTTTATTTGTTTGGTCTGTACTAATTACAGCTGTTTTATTATTACTTTCTCTCCCTGTTTTAGCAGGGGCTATTACTATGTTATTAACAGACCGAAATATTAATACTTCATTTTTTGACCCAGCGGGAGGGGGGGACCCTATTTTATACCAACATTTATTTTGATTTTTT
>StTW5
GATATTGGGACATTATATTTTTTATTTGGTATTTGAGCCGGTATAGTAGGGACAAGGCTAAGAATTCTAATTCGTATTGAATTAGGCCAACCTGGCCTTTTCCTTGAGGATGATCAAACTTATAATGTTATTGTTACAGCACATGCTTTTATTATAATTTTTTTTATAATTATACCAATTATAATTGGTGGATTTGGCAATTGATTAATCCCCTTGATATTAGGGGCTCCTGACATAGCCTTTCCTCGTATAAATAATATAAGATTTTGACTATTACCTCCATCTTTGACATTACTTCTTTCTAGAAGTTTAGTTAATACTGGGGCAGGAACAGGATGGACTGTATACCCCCCTCTTTCTAGAGCCATTGCTCATACAGGGGCATCAGTAGATTTAGCAATTTTTTCTTTGCATTTGGCTGGTGTTAGATCTATTTTAGGAGCTGTAAATTTTATTACAACAATTATTAATATACGATCTAATAGTTTATCCTTAGAACGAATACCTTTATTTGTTTGGTCTGTACTAATTACAGCTGTTTTATTATTACTTTCTCTCCCTGTTTTAGCAGGGGCTATTACTATGTTATTAACAGACCGAAATATTAATACTTCATTTTTTGACCCAGCGGGAGGGGGGGACCCTATTTTATACCAACATTTATTTTGATTTTTT
>StTW4
GATATTGGGACATTATATTTTTTATTTGGTATTTGAGCCGGTATAGTAGGGACAAGGCTAAGAATTCTAATTCGTATTGAATTAGGCCAACCTGGCCTTTTCCTTGAGGATGATCAAACTTATAATGTTATTGTTACAGCACATGCTTTTATTATAATTTTTTTTATAATTATACCAATTATAATTGGTGGATTTGGCAATTGATTAATCCCCTTGATATTAGGGGCTCCTGACATAGCCTTTCCTCGTATAAATAATATAAGATTTTGACTATTACCTCCATCTTTGACATTACTTCTTTCTAGAAGTTTAGTTAATACTGGGGCAGGAACAGGATGGACTGTATACCCCCCTCTTTCTAGAGCCATTGCTCATACAGGGGCATCAGTAGATTTAGCAATTTTTTCTTTACATTTGGCTGGTGTTAGATCTATTTTAGGAGCTGTAAATTTTATTACAACAATTATTAATATACGATCTAATAGTTTATCCTTAGAACGAATACCTTTATTTGTTTGGTCTGTACTAATTACAGCTGTTTTATTATTACTTTCTCTTCCTGTTTTAGCAGGGGCTATTACTATGTTATTAACAGACCGAAATATTAATACTTCATTTTTTGACCCAGCGGGAGGGGGGGACCCAATTTTATACCAACATTTATTTTGATTTTTT
>StTW3
GATATTGGGACATTATATTTTTTATTTGGTATTTGAGCCGGTATAGTAGGGACAAGGCTAAGAATTCTAATTCGTATTGAATTAGGCCAACCTGGCCTTTTCCTTGAGGATGATCAAACTTATAATGTTATTGTTACAGCACATGCTTTTATTATAATTTTTTTTATAATTATACCAATTATAATTGGTGGATTTGGCAATTGATTAATCCCCTTGATATTAGGGGCTCCTGACATAGCCTTTCCTCGTATAAATAATATAAGATTTTGACTATTACCTCCATCTTTGACATTACTTCTTTCTAGAAGTTTAGTTAATACTGGGGCAGGAACAGGATGGACTGTATACCCCCCTCTTTCTAGAGCCATTGCTCATACAGGGGCATCAGTAGATTTAGCAATTTTTTCTTTACATTTGGCTGGTGTTAGATCTATTTTAGGAGCTGTAAATTTTATTACAACAATTATTAATATACGATCTAATAGTTTATCCTTAGAACGAATACCTTTATTTGTTTGGTCTGTACTAATTACAGCTGTTTTATTATTACTTTCTCTTCCTGTTTTAGCAGGGGCTATTACTATGTTATTAACAGACCGAAATATTAATACTTCATTTTTTGACCCAGCGGGAGGGGGGGACCCAATTTTATACCAACATTTATTTTGATTTTTT
>StTW2
GATATTGGGACATTATATTTTTTATTTGGTATTTGAGCCGGTATAGTAGGGACAAGGCTAAGAATTCTAATTCGTATTGAATTAGGCCAACCTGGCCTTTTCCTTGAGGATGATCAAACTTATAATGTTATTGTTACAGCACATGCTTTTATTATAATTTTTTTTATAATTATACCAATTATAATTGGTGGATTTGGCAATTGATTAATCCCCTTGATATTAGGGGCTCCTGACATAGCCTTTCCTCGTATAAATAATATAAGATTTTGACTATTACCTCCATCTTTGACATTACTTCTTTCTAGAAGTTTAGTTAATACTGGGGCAGGAACAGGATGGACTGTATACCCCCCTCTTTCTAGAGCCATTGCTCATACAGGGGCATCAGTAGATTTAGCAATTTTTTCTTTACATTTGGCTGGTGTTAGATCTATTTTAGGAGCTGTAAATTTTATTACAACAATTATTAATATACGATCTAATAGTTTATCCTTAGAACGAATACCTTTATTTGTTTGGTCTGTACTAATTACAGCTGTTTTATTATTACTTTCTCTTCCTGTTTTAGCAGGGGCTATTACTATGTTATTAACAGACCGAAATATTAATACTTCATTTTTTGACCCAGCGGGAGGGGGGGACCCAATTTTATACCAACATTTATTTTGATTTTTT
>StTW1
GATATTGGGACATTATATTTTTTATTTGGTATTTGAGCCGGTATAGTAGGGACAAGGCTAAGAATTCTAATTCGTATTGAATTAGGCCAACCTGGCCTTTTCCTTGAGGATGATCAAACTTATAATGTTATTGTTACAGCACATGCTTTTATTATAATTTTTTTTATAATTATACCAATTATAATTGGTGGATTTGGCAATTGATTAATCCCCTTGATATTAGGGGCTCCTGACATAGCCTTTCCTCGTATAAATAATATAAGATTTTGACTATTACCTCCATCTTTGACATTACTTCTTTCTAGAAGTTTAGTTAATACTGGGGCAGGAACAGGATGGACTGTATACCCCCCTCTTTCTAGAGCCATTGCTCATACAGGGGCATCAGTAGATTTAGCAATTTTTTCTTTACATTTGGCTGGTGTTAGATCTATTTTAGGAGCTGTAAATTTTATTACAACAATTATTAATATACGATCTAATAGTTTATCCTTAGAACGAATACCTTTATTTGTTTGGTCTGTACTAATTACAGCTGTTTTATTATTACTTTCTCTTCCTGTTTTAGCAGGGGCTATTACTATGTTATTAACAGACCGAAATATTAATACTTCATTTTTTGACCCAGCGGGAGGGGGGGACCCAATTTTATACCAACATTTATTTTGATTTTTT
>SmTW3
GATATTGGTACATTATATTTTTTATTTGGCATTTGAGCAGGTATAGTAGGAACTAGATTAAGAATTCTTATTCGTATTGAACTAGGACAACCTGGGCTTTTTTTAGAAGATGACCAAACTTATAACGTCATTGTTACAGCTCATGCTTTTATTATAATTTTTTTTATAATTATACCTATTATAATCGGAGGTTTTGGTAATTGATTAATTCCTTTAATATTAGGAGCTCCTGACATGGCATTCCCACGGATAAACAATATGAGATTTTGGTTATTACCCCCTTCTTTGACATTACTTCTTTCAAGAAGATTAGTTAATACTGGAGCTGGAACTGGGTGAACAGTTTACCCTCCTCTTTCTAGAGCAATTGCTCATACAGGGGCCTCGGTGGACTTAGCAATTTTTTCTTTACATTTAGCAGGTGTTAGATCTATTTTAGGAGCAGTAAATTTTATTACAACAATTATTAACATACGATCTAATAGGTTGTCACTTGAACGAATGCCTTTATTTGTGTGGTCAGTGTTAATTACAGCAGTTTTATTATTACTTTCTTTACCAGTATTAGCTGGTGCTATCACAATATTATTGACAGACCGTAATATTAATACTTCATTTTTTGATCCTGCTGGTGGAGGGGACCCTATTTTGTATCAACATTTATTTTGATTTTTT
>SmTW2
GATATTGGTACATTATATTTTTTATTTGGCATTTGAGCAGGTATAGTAGGAACTAGATTAAGAATTCTTATCCGTATTGAATTAGGACAACCTGGGCTTTTTTTAGAAGACGACCAAACTTATAATGTCATTGTTACAGCTCATGCTTTTATTATAATTTTTTTTATAATTATACCTATTATAATCGGAGGTTTTGGTAATTGATTAATTCCTTTAATATTAGGAGCTCCTGACATGGCATTCCCACGGATAAACAATATGAGATTTTGGTTATTACCCCCTTCTTTGACATTACTTCTTTCAAGAAGATTAGTTAATACTGGAGCTGGAACTGGGTGAACAGTTTACCCTCCTCTTTCTAGAGCAATTGCTCATACAGGGGCCTCGGTGGACTTAGCAATCTTTTCTTTACATTTAGCAGGTGTTAGATCTATTTTAGGAGCAGTAAATTTTATTACAACAATTATTAACATACGATCTAATAGGTTGTCACTTGAACGAATGCCTTTATTTGTATGGTCAGTGTTAATTACAGCAGTTTTATTATTACTTTCTTTACCAGTATTAGCTGGTGCTATCACAATATTATTGACAGACCGTAATATTAATACTTCATTTTTTGATCCTGCTGGTGGAGGGGACCCTATTTTGTATCAACATTTATTTTGATTTTTT
>SmTW1
GATATTGGTACATTATATTTTTTATTTGGCATTTGAGCAGGTATAGTAGGAACTAGATTAAGAATTCTTATTCGTATTGAATTAGGACAACCTGGGCTTTTTTTAGAAGACGACCAAACTTATAATGTCATTGTTACAGCTCATGCTTTTATTATAATTTTTTTTATAATTATACCTATTATAATCGGAGGTTTTGGTAATTGATTAATTCCTTTAATATTAGGAGCTCCTGACATGGCATTCCCACGGATAAACAATATGAGATTTTGGTTATTACCCCCTTCTTTGACATTACTTCTTTCAAGAAGATTAGTTAATACTGGAGCTGGAACTGGGTGAACAGTTTACCCCCCTCTTTCTAGAGCAATTGCTCATACAGGGGCCTCGGTGGACTTAGCAATCTTTTCTTTACATTTAGCAGGTGTTAGATCTATTTTAGGAGCAGTAAATTTTATTACAACAATTATTAACATACGATCTAATAGGTTGTCACTTGAACGAATGCCTTTATTTGTATGGTCAGTGTTAATTACAGCAGTTTTATTATTACTTTCTTTACCAGTATTAGCTGGTGCTATCACAATATTATTGACAGACCGTAATATTAATACTTCATTTTTTGATCCTGCTGGTGGAGGGGACCCTATCTTGTATCAACATTTATTTTGATTTTTT
>SHAP3786
---------ACATTATACTTTTTATTCGGAATCTGGGCAGGTATGGTAGGTACAAGCCTAAGAATTTTAATTCGGATCGAACTAGGGCAACCGGGCCTTTTCCTGGAAGACGACCAAACTTACAACGTTATTGTTACTGCTCACGCTTTTATTATAATTTTTTTTATAATTATACCAATTATAATTGGTGGATTCGGTAATTGATTGATCCCGCTAATGTTAGGAGCTCCTGATATGGCTTTTCCTCGAATAAATAATATAAGATTTTGATTGCTGCCCCCTTCTTTAACTTTACTTTTATCTAGAAGATTGGTTAATACAGGTGCCGGAACTGGTTGAACAGTTTACCCTCCCTTGTCTAGAGCAATTGCCCACACAGGCGCTTCAGTAGATTTAGCAATTTTTTCTTTACATCTAGCCGGCGTCAGATCAATTTTAGGAGCTGTCAATTTTATTACAACAATTATTAATATACGATCCAATAGATTGTCTTTAGAGCGTATACCCTTATTCGTGTGGTCAGTATTAATTACAGCTGTTTTATTATTACTTTCTTTGCCGGTATTAGCTGGAGCTATTACTATATTATTAACAGACCGGAATATTAATACTTCATTTTTTGACCCAGCAGGGGGTGGTGATCCTATTCTTTACCAACATTTATTT---------
>SHAP3785
---------ACATTATACTTTTTATTCGGAATCTGGGCAGGTATGGTAGGTACAAGCCTAAGAATTTTAATTCGGATCGAACTAGGGCAACCGGGCCTTTTCCTGGAAGACGACCAAACTTACAACGTTATTGTTACTGCTCACGCTTTTATTATAATTTTTTTTATAATTATACCAATTATAATTGGTGGATTCGGTAATTGATTGATCCCGCTAATGTTAGGAGCTCCTGATATGGCTTTTCCTCGAATAAATAATATAAGATTTTGATTGCTGCCCCCTTCTTTAACTTTACTTTTATCTAGAAGATTGGTTAATACAGGTGCCGGAACTGGTTGAACAGTTTACCCTCCCTTGTCTAGAGCAATTGCCCACACAGGCGCTTCAGTAGATTTAGCAATTTTTTCTTTACATCTAGCCGGCGTCAGATCAATTTTAGGAGCTGTCAATTTTATTACAACAATTATTAATATACGATCCAATAGATTGTCTTTAGAGCGTATACCCTTATTCGTGTGGTCAGTATTAATTACAGCTGTTTTATTATTACTTTCTTTGCCGGTATTAGCTGGAGCTATTACTATATTATTAACAGACCGGAATATTAATACTTCATTTTTTGACCCAGCAGGGGGTGGTGATCCTATTCTTTACCAACATTTATTT---------
>SHAP3782
---------ACATTATACTTTTTATTCGGAATCTGGGCAGGTATGGTAGGTACAAGCCTAAGAATTTTAATTCGGATCGAACTAGGGCAACCGGGCCTTTTCCTGGAAGACGACCAAACTTACAACGTTATTGTTACTGCTCACGCTTTTATTATAATTTTTTTTATAATTATACCAATTATAATTGGTGGATTCGGTAATTGATTGATCCCGCTAATGTTAGGAGCTCCTGATATGGCTTTTCCTCGAATAAATAATATAAGATTTTGATTGCTGCCCCCTTCTTTAACTTTACTTTTATCTAGAAGATTGGTTAATACAGGTGCCGGAACTGGTTGAACAGTTTACCCTCCCTTGTCTAGAGCAATTGCCCACACAGGCGCTTCAGTAGATTTAGCAATTTTTTCTTTACATCTAGCCGGCGTCAGATCAATTTTAGGAGCTGTCAATTTTATTACAACAATTATTAATATACGATCCAATAGATTGTCTTTAGAGCGTATACCCTTATTCGTGTGGTCAGTATTAATTACAGCTGTTTTATTATTACTTTCTTTGCCGGTATTAGCTGGAGCTATTACTATATTATTAACAGACCGGAATATTAATACTTCATTTTTTGACCCAGCAGGGGGTGGTGATCCTATTCTTTACCAACATTTATTT---------
>SfTW4
GATATTGGTACATTATATTTTTTGTTTGGGATTTGAGCCGGTATGGTAGGTACCAGTTTAAGAATTTTAATTCGAATTGAATTAGGGCAACCAGGACTTTTCCTTGAAGATGACCAAACCTATAATGTTATTGTTACAGCTCACGCTTTTATTATAATTTTTTTTATGATTATACCTATTATAATTGGTGGATTTGGTAATTGACTAATTCCTTTAATGTTGGGGGCCCCAGACATAGCTTTCCCTCGTATAAACAATATAAGATTTTGATTACTTCCTCCTTCATTGACCCTTCTTTTATCAAGTAGATTGGTAAATACAGGGGCTGGAACTGGATGAACTGTTTACCCCCCTTTGTCTAGAGCAATTGCCCATACAGGAGCTTCCGTAGATTTGGCAATTTTTTCTTTACATTTAGCGGGTGTAAGATCAATTTTAGGAGCAGTTAATTTTATTACAACGATTATTAATATGCGATCCAATAGATTATCTTTAGAGCGTATACCTTTATTCGTCTGGTCAGTATTAATTACAGCTGTTTTATTATTACTTTCTTTACCTGTATTGGCTGGTGCCATTACTATATTATTAACAGACCGAAATATTAATACCTCATTTTTTGACCCAGCTGGGGGAGGAGACCCAATTCTTTACCAACATTTATTTTGATTTTTT
>SfTW3
GATATTGGTACATTATATTTTTTGTTTGGGATTTGAGCCGGTATGGTAGGTACCAGTTTAAGAATTTTAATTCGAATTGAATTAGGGCAACCAGGACTTTTCCTTGAAGATGACCAAACCTATAATGTTATTGTTACAGCTCACGCTTTTATTATAATTTTTTTTATGATTATACCTATTATAATTGGTGGATTTGGTAATTGACTAATTCCTTTAATGTTGGGGGCCCCAGACATAGCTTTCCCTCGTATAAACAATATAAGATTTTGATTACTTCCTCCTTCATTGACCCTTCTTTTATCAAGTAGATTGGTAAATACAGGGGCTGGAACTGGATGAACTGTTTACCCCCCTTTGTCTAGAGCAATTGCCCATACAGGAGCTTCCGTAGATTTGGCAATTTTTTCTTTACATTTAGCGGGTGTAAGATCAATTTTAGGAGCAGTTAATTTTATTACAACGATTATTAATATGCGATCCAATAGATTATCTTTAGAGCGTATACCTTTATTCGTCTGGTCAGTATTAATTACAGCTGTTTTATTATTACTTTCTTTACCTGTATTGGCTGGTGCCATTACTATATTATTAACAGACCGAAATATTAATACCTCATTTTTTGACCCAGCTGGGGGAGGAGACCCAATTCTTTACCAACATTTATTTTGATTTTTT
>SfTW2
GATATTGGTACATTATATTTTTTGTTTGGGATTTGAGCCGGTATGGTAGGTACCAGTTTAAGAATTTTAATTCGAATTGAATTAGGGCAACCAGGACTTTTCCTTGAAGATGACCAAACCTATAATGTTATTGTTACAGCTCACGCTTTTATTATAATTTTTTTTATGATTATACCTATTATAATTGGTGGATTTGGTAATTGACTAATTCCTTTAATGTTGGGGGCCCCAGACATAGCTTTCCCTCGTATAAACAATATAAGATTTTGATTACTTCCTCCTTCATTGACCCTTCTTTTATCAAGTAGATTGGTAAATACAGGGGCTGGAACTGGATGAACTGTTTACCCCCCTTTGTCTAGAGCAATTGCCCATACAGGAGCTTCCGTAGATTTGGCAATTTTTTCTTTACATTTAGCGGGTGTAAGATCAATTTTAGGAGCAGTTAATTTTATTACAACGATTATTAATATGCGATCCAATAGATTATCTTTAGAGCGTATACCTTTATTCGTCTGGTCAGTATTAATTACAGCTGTTTTATTATTACTTTCTTTACCTGTATTGGCTGGTGCCATTACTATATTATTAACAGACCGAAATATTAATACCTCATTTTTTGACCCAGCTGGGGGAGGAGACCCAATTCTTTACCAACATTTATTTTGATTTTTT
>SfTW1
GATATTGGTACATTATATTTTTTGTTTGGGATTTGAGCCGGTATGGTAGGTACCAGTTTAAGAATTTTAATTCGAATTGAATTAGGGCAACCAGGACTTTTCCTTGAAGATGACCAAACCTATAATGTTATTGTTACAGCTCACGCTTTTATTATAATTTTTTTTATGATTATACCTATTATAATTGGTGGATTTGGTAATTGACTAATTCCTTTAATGTTGGGGGCCCCAGACATAGCTTTCCCTCGTATAAACAATATAAGATTTTGATTACTTCCTCCTTCATTGACCCTTCTTTTATCAAGTAGATTGGTAAATACAGGGGCTGGAACTGGATGAACTGTTTACCCCCCTTTGTCTAGAGCAATTGCCCATACAGGAGCTTCCGTAGATTTGGCAATTTTTTCTTTACATTTAGCGGGTGTAAGATCAATTTTAGGAGCAGTTAATTTTATTACAACGATTATTAATATGCGATCCAATAGATTATCTTTAGAGCGTATACCTTTATTCGTCTGGTCAGTATTAATTACAGCTGTTTTATTATTACTTTCTTTACCTGTATTGGCTGGTGCCATTACTATATTATTAACAGACCGAAATATTAATACCTCATTTTTTGACCCAGCTGGGGGAGGAGACCCAATTCTTTACCAACATTTATTTTGATTTTTT
>SeVT
GATATTGGTACATTATATTTTTTGTTTGGGATTTGAGCCGGTATGGTAGGTACCAGTTTAAGAATTTTAATTCGAATTGAATTAGGGCAACCAGGACTTTTCCTTGAAGATGACCAAACCTATAATGTTATTGTTACAGCTCACGCTTTTATTATAATTTTTTTTATGATTATACCTATTATAATTGGTGGATTTGGTAATTGACTAATTCCTTTAATGTTGGGGGCCCCAGACATAGCTTTCCCTCGTATAAACAATATAAGATTTTGATTACTTCCTCCTTCATTGACCCTTCTTTTATCAAGTAGATTGGTAAATACAGGGGCTGGAACTGGATGAACTGTTTACCCCCCTTTGTCTAGAGCAATTGCCCATACAGGAGCTTCCGTAGATTTGGCAATTTTTTCTTTACATTTAGCGGGTGTAAGATCAATTTTAGGAGCAGTTAATTTTATTACAACGATTATTAATATGCGATCCAATAGATTATCTTTAGAGCGTATACCTTTATTCGTCTGGTCAGTATTAATTACAGCTGTTTTATTATTACTTTCTTTACCTGTATTGGCTGGTGCCATTACTATATTATTAACAGACCGAAATATTAATACCTCATTTTTTGACCCAGCTGGGGGAGGAGACCCAATTCTTTACCAACATTTATTTTGATTTTTT
>SeTW2
GATATTGGTACATTATATTTTTTGTTTGGGATTTGAGCCGGTATGGTAGGTACCAGTTTAAGAATTTTAATTCGAATTGAATTAGGGCAACCAGGACTTTTCCTTGAAGATGACCAAACCTATAATGTTATTGTTACAGCTCACGCTTTTATTATAATTTTTTTTATGATTATACCTATTATAATTGGTGGATTTGGTAATTGACTAATTCCTTTAATGTTGGGGGCCCCAGACATAGCTTTCCCTCGTATAAACAATATAAGATTTTGATTACTTCCTCCTTCATTGACCCTTCTTTTATCAAGTAGATTGGTAAATACAGGGGCTGGAACTGGATGAACTGTTTACCCCCCTTTGTCTAGAGCAATTGCCCATACAGGAGCTTCCGTAGATTTGGCAATTTTTTCTTTACATTTAGCGGGTGTAAGATCAATTTTAGGAGCAGTTAATTTTATTACAACGATTATTAATATGCGATCCAATAGATTATCTTTAGAGCGTATACCTTTATTCGTCTGGTCAGTATTAATTACAGCTGTTTTATTATTACTTTCTTTACCTGTATTGGCTGGTGCCATTACTATATTATTAACAGACCGAAATATTAATACCTCATTTTTTGACCCAGCTGGGGGAGGAGACCCAATTCTTTACCAACATTTATTTTGATTTTTT
>SeTW1
GATATTGGTACATTATATTTTTTGTTTGGGATTTGAGCCGGTATGGTAGGTACCAGTTTAAGAATTTTAATTCGAATTGAATTAGGACAACCAGGACTTTTCCTTGAAGATGACCAAACCTATAATGTTATTGTTACAGCTCACGCTTTCATTATAATTTTTTTTATGATTATACCTATTATAATTGGTGGATTTGGTAATTGACTAATTCCTTTAATGTTGGGGGCCCCAGACATAGCTTTCCCTCGTATAAACAATATAAGATTTTGATTACTTCCTCCTTCATTGACCCTTCTTTTATCAAGTAGATTGGTAAATACAGGGGCTGGAACTGGATGAACTGTTTACCCCCCTTTGTCTAGAGCAATTGCCCATACAGGAGCTTCCGTAGATTTGGCAATTTTTTCTTTACATTTAGCGGGTGTAAGATCAATTTTAGGAGCAGTTAATTTTATTACAACGATTATTAATATGCGATCCAATAGATTATCTTTAGAGCGTATACCTTTATTCGTCTGGTCAGTATTAATTACAGCTGTTTTATTATTACTTTCTTTACCTGTATTGGCTGGTGCCATTACTATATTATTAACAGACCGAAATATTAATACCTCATTTTTTGACCCAGCTGGGGGAGGAGATCCAATTCTTTACCAACATTTATTTTGATTTTTT
>SeSH
GATATTGGTACATTGTATTTTTTGTTTGGGATTTGAGCCGGTATGGTAGGTACCAGTTTAAGAATTTTAATTCGAATTGAATTAGGACAACCAGGACTTTTCCTTGAAGATGACCAAACCTATAATGTTATTGTTACAGCTCACGCTTTCATTATAATTTTTTTTATGATTATACCCATTATAATTGGTGGATTTGGTAATTGACTAATTCCTTTAATGTTGGGGGCCCCAGACATAGCTTTCCCTCGTATAAACAATATAAGATTTTGATTACTTCCTCCTTCATTGACCCTTCTTTTATCAAGTAGATTGGTAAATACAGGGGCTGGAACTGGATGAACTGTTTACCCCCCTTTGTCTAGAGCAATTGCCCATACAGGAGCTTCCGTAGATTTGGCAATTTTTTCTTTACATTTAGCGGGTGTAAGATCAATTTTAGGAGCAGTTAATTTTATTACAACGATTATTAATATGCGATCCAATAGATTATCTTTAGAGCGTATACCTTTATTCGTCTGGTCAGTATTAATTACAGCTGTTTTATTATTACTTTCTTTACCTGTATTGGCTGGTGCCATTACTATATTATTAACAGACCGAAATATTAATACCTCATTTTTTGACCCAGCTGGGGGAGGAGACCCAATTCTTTACCAACATTTATTTTGATTTTTT
>SeHN2
GATATTGGTACATTATATTTTTTGTTTGGGATTTGAGCCGGTATGGTAGGTACCAGTTTAAGAATTTTAATTCGAATTGAATTAGGACAACCAGGACTTTTCCTTGAAGATGACCAAACCTATAATGTTATTGTTACAGCTCACGCTTTCATTATAATTTTTTTTATGATTATACCCATTATAATTGGTGGATTTGGTAATTGACTAATTCCTTTAATGTTGGGGGCCCCAGACATAGCTTTCCCTCGTATAAACAATATAAGATTTTGATTACTTCCTCCTTCATTGACCCTTCTTTTATCAAGTAGATTGGTAAATACAGGGGCTGGAACTGGATGAACTGTTTACCCCCCTTTGTCTAGAGCAATTGCCCATACAGGAGCTTCCGTAGATTTGGCAATTTTTTCTTTACATTTAGCGGGTGTAAGATCAATTTTAGGAGCAGTTAATTTTATTACAACGATTATTAATATGCGATCCAATAGATTATCTTTAGAGCGTATACCTTTATTCGTCTGGTCAGTATTAATTACAGCTGTTTTATTATTACTTTCTTTACCTGTATTGGCTGGTGCCATTACTATATTATTAACAGACCGAAATATTAATACCTCATTTTTTGACCCAGCTGGGGGAGGAGACCCAATTCTTTACCAACATTTATTTTGATTTTTT
>SeHN1
GATATTGGTACATTATATTTTTTGTTTGGGATTTGAGCCGGTATGGTAGGTACCAGTTTAAGAATTTTAATTCGAATTGAATTAGGACAACCAGGACTTTTCCTTGAAGATGACCAAACCTATAATGTTATTGTTACAGCTCACGCTTTCATTATAATTTTTTTTATGATTATACCCATTATAATTGGTGGATTTGGTAATTGACTAATTCCTTTAATGTTGGGGGCCCCAGACATAGCTTTCCCTCGTATAAACAATATAAGATTTTGATTACTTCCTCCTTCATTGACCCTTCTTTTATCAAGTAGATTGGTAAATACAGGGGCTGGAACTGGATGAACTGTTTACCCCCCTTTGTCTAGAGCAATTGCCCATACAGGAGCTTCCGTAGATTTGGCAATTTTTTCTTTACATTTAGCGGGTGTAAGATCAATTTTAGGAGCAGTTAATTTTATTACAACGATTATTAATATGCGATCCAATAGATTATCTTTAGAGCGTATACCTTTATTCGTCTGGTCAGTATTAATTACAGCTGTTTTATTATTACTTTCTTTACCTGTATTGGCTGGTGCCATTACTATATTATTAACAGACCGAAATATTAATACCTCATTTTTTGACCCAGCTGGGGGAGGAGACCCAATTCTTTACCAACATTTATTTTGATTTTTT
>SeHB
GATATTGGTACATTATATTTTTTGTTTGGGATTTGAGCCGGTATGGTAGGTACCAGTTTAAGAATTTTAATTCGAATTGAATTAGGACAACCAGGACTTTTCCTTGAAGATGACCAAACCTATAATGTTATTGTTACAGCTCACGCTTTCATTATAATTTTTTTTATGATTATACCCATTATAATTGGTGGATTTGGTAATTGACTAATTCCTTTAATGTTGGGGGCCCCAGACATAGCTTTCCCTCGTATAAACAATATAAGATTTTGATTACTTCCTCCTTCATTGACCCTTCTTTTATCAAGTAGATTGGTAAATACAGGGGCTGGAACTGGATGAACTGTTTACCCCCCTTTGTCTAGAGCAATTGCCCATACAGGAGCTTCCGTAGATTTGGCAATTTTTTCTTTACATTTAGCGGGTGTAAGATCAATTTTAGGAGCAGTTAATTTTATTACAACGATTATTAATATGCGATCCAATAGATTATCTTTAGAGCGTATACCTTTATTCGTCTGGTCAGTATTAATTACAGCTGTTTTATTATTACTTTCTTTACCTGTATTGGCTGGTGCCATTACTATATTATTAACAGACCGAAATATTAATACCTCATTTTTTGACCCAGCTGGGGGAGGAGACCCAATTCTTTACCAACATTTATTTTGATTTTTT
>SeGX2
GATATTGGTACATTATATTTTTTGTTTGGGATTTGAGCCGGTATGGTAGGTACCAGTTTAAGAATTTTAATTCGAATTGAATTAGGACAACCAGGACTTTTCCTTGAAGATGACCAAACCTATAATGTTATTGTTACAGCTCACGCTTTCATTATAATTTTTTTTATGATTATACCCATTATAATTGGTGGATTTGGTAATTGACTAATTCCTTTAATGTTGGGGGCCCCAGACATAGCTTTCCCTCGTATAAACAATATAAGATTTTGATTACTTCCTCCTTCATTGACCCTTCTTTTATCAAGTAGATTGGTAAATACAGGGGCTGGAACTGGATGAACTGTTTACCCCCCTTTGTCTAGAGCAATTGCCCATACAGGAGCTTCCGTAGATTTGGCAATTTTTTCTTTACATTTAGCGGGTGTAAGATCAATTTTAGGAGCAGTTAATTTTATTACAACGATTATTAATATGCGATCCAATAGATTATCTTTAGAGCGTATACCTTTATTCGTCTGGTCAGTATTAATTACAGCTGTTTTATTATTACTTTCTTTACCTGTATTGGCTGGTGCCATTACTATATTATTAACAGACCGAAATATTAATACCTCATTTTTTGACCCAGCTGGGGGAGGAGACCCAATTCTTTACCAACATTTATTTTGATTTTTT
>SeGX1
GATATTGGTACATTATATTTTTTGTTTGGGATTTGAGCCGGTATGGTAGGTACCAGTTTAAGAATTTTAATTCGAATTGAATTAGGACAACCAGGACTTTTCCTTGAAGATGACCAAACCTATAATGTTATTGTTACAGCTCACGCTTTCATTATAATTTTTTTTATGATTATACCCATTATAATTGGTGGATTTGGTAATTGACTAATTCCTTTAATGTTGGGGGCCCCAGACATAGCTTTCCCTCGTATAAACAATATAAGATTTTGATTACTTCCTCCTTCATTGACCCTTCTTTTATCAAGTAGATTGGTAAATACAGGGGCTGGAACTGGATGAACTGTTTACCCCCCTTTGTCTAGAGCAATTGCCCATACAGGAGCTTCCGTAGATTTGGCAATTTTTTCTTTACATTTAGCGGGTGTAAGATCAATTTTAGGAGCAGTTAATTTTATTACAACGATTATTAATATGCGATCCAATAGATTATCTTTAGAGCGTATACCTTTATTCGTCTGGTCAGTATTAATTACAGCTGTTTTATTATTACTTTCTTTACCTGTATTGGCTGGTGCCATTACTATATTATTAACAGACCGAAATATTAATACCTCATTTTTTGACCCAGCTGGGGGAGGAGACCCAATTCTTTACCAACATTTATTTTGATTTTTT
>Nwangi LAO
GATATTGGTACATTATATTTTTTATTTGGTATTTGAGCAGGAATAGTAGGAACAAGATTAAGAATCCTTATTCGTGTTGAATTAGGACAGCCTGGTCTTTTCTTAGAAGATGATCAAACTTATAATGTTATTGTTACAGCACATGCCTTTATTATAATTTTTTTTATAATTATACCAATTATAATTGGGGGATTCGGTAATTGGTTAGTGCCTCTAATATTGGGGGCGCCTGACATAGCTTTCCCCCGATTAAATAATATAAGATTTTGGTTACTTCCTCCTTCTTTAACTTTACTTCTTTCTAGAAGATTAGTAAACACAGGGGCAGGAACAGGATGAACTGTTTATCCCCCTCTATCCAGAGCAATTGCTCACACAGGGGCTTCAGTAGATTTAGCAATTTTTTCTCTTCATTTAGCAGGGGTTAGATCTATTTTAGGAGCAGTAAATTTTATTACAACGATTATTAATATACGATCTAGAAGTTTATCTTTAGAACGAATACCTTTATTTGTTTGGTCAGTATTAATTACTGCAATTTTATTATTGCTTTCTTTACCCGTCCTAGCAGGAGCAATTACCATATTATTAACAGACCGGAATATTAATACTTCATTTTTTGATCCTGCCGGAGGAGGAGACCCAATTCTTTACCAGCATTTATTTTGATTTTTT
>Npygmaeus JP
GATATTGGTACATTATATTTTTTGTTCGGAATTTGGGCGGGAATAGTAGGAACTAGTTTAAGAATCCTAATTCGAATTGAGTTAGGGCAACCAGGTCTTTTCCTTGAAGATGACCAAACTTATAATGTTATTGTTACAGCTCATGCTTTTATTATAATTTTTTTTATGATTATGCCAATTATAATTGGAGGATTTGGTAACTGATTAATTCCTTTAATATTAGGGGCCCCTGATATAGCATTCCCACGAATGAATAATATAAGATTTTGATTACTTCCTCCTTCCTTAACTTTACTTCTTTCCAGAAGTTTAGTAAATACAGGTGCTGGGACAGGTTGAACTGTATACCCTCCTTTATCTAGAGCTATTGCGCATACGGGGGCTTCAGTAGATTTAGCAATTTTTTCTTTACATCTAGCTGGTGTAAGGTCTATTTTAGGCGCAGTTAATTTTATTACAACAATTATTAATATGCGATCTAATAGTTTATCTTTAGAACGTATACCTTTATTTGTTTGATCAGTGTTAATTACAGCTGTTTTATTATTACTTTCTTTACCAGTATTAGCAGGTGCTATTACTATACTTTTGACAGATCGTAATATTAATACTTCTTTTTTCGACCCAGCGGGTGGTGGAGATCCAATTCTTTACCAACATTTATTTTGATTTTTC
>Npolyceratus SX2
GATATTGGTACATTATATTTTTTATTTGGAATTTGAGCAGGCATAGTAGGAACTAGGCTAAGAATTTTAATTCGTATTGAATTAGGGCAGCCAGGTCTTTTTCTTGAAGATGACCAAACGTACAATGTTATTGTTACAGCTCATGCTTTTATTATAATTTTTTTTATAATTATACCAATTATAATTGGAGGTTTTGGTAATTGATTAATTCCTTTAATATTGGGGGCTCCTGACATGGCTTTCCCCCGAATGAATAATATAAGATTTTGGTTACTTCCTCCTTCTTTAACTTTACTTCTCTCCAGAAGCTTAGTAAATACAGGAGCAGGCACAGGTTGAACTGTGTACCCCCCTTTATCTAGAGCTATTGCTCACACGGGGGCTTCAGTAGATCTGGCAATTTTTTCTTTACATTTGGCCGGGGTGAGATCTATTTTAGGGGCTGTCAATTTTATTACAACAATTATTAACATACGGTCTAATAGATTATCTCTAGAACGTATACCTTTATTTGTTTGGTCTGTGTTAATTACAGCTGTTTTATTATTGCTTTCTTTACCAGTGTTAGCGGGGGCTATTACTATACTTTTAACAGATCGTAATATTAACACTTCTTTTTTCGACCCGGCAGGAGGTGGAGACCCAATTCTTTACCAACATTTATTTTGATTTTTT
>Npolyceratus SX1
GATATTGGTACATTATATTTTTTATTTGGAATTTGAGCAGGCATAGTAGGAACTAGGCTAAGAATTTTAATTCGTATTGAATTAGGGCAGCCAGGTCTTTTTCTTGAAGATGACCAAACGTACAATGTTATTGTTACAGCTCATGCTTTTATTATAATTTTTTTTATAATTATACCAATTATAATTGGAGGTTTTGGTAATTGATTAATTCCTTTAATATTGGGAGCTCCTGACATGGCTTTCCCCCGAATGAATAATATAAGATTTTGGTTACTTCCTCCTTCTTTAACTTTACTTCTCTCCAGAAGCTTAGTAAATACAGGAGCAGGCACAGGTTGAACTGTGTACCCCCCTTTATCTAGAGCTATTGCTCACACGGGGGCTTCAGTAGATCTGGCAATTTTTTCTTTACATTTGGCCGGGGTGAGATCTATTTTAGGGGCTGTCAATTTTATTACAACAATTATTAACATACGGTCTAATAGATTATCTCTAGAACGTATACCTTTATTTGTTTGGTCTGTGTTAATTACAGCTGTTTTATTATTGCTTTCTTTACCAGTGTTAGCGGGGGCTATTACTATACTTTTAACAGATCGTAATATTAATACTTCTTTTTTCGACCCGGCAGGAGGTGGAGACCCAATTCTTTACCAACATTTATTTTGATTTTTT
>Nnepalensis YN6
GATATTGGAACATTATATTTTTTATTTGGTATTTGAGCCGGTATAGTGGGGACAAGCCTAAGAATTCTTATTCGAATTGAATTAGGCCAACCTGGGCTTTTTCTTGAAGATGACCAAACTTATAACGTTATTGTTACAGCTCATGCTTTTATTATAATTTTCTTTATAATCATACCAATTATAATTGGGGGGTTTGGTAACTGATTAATTCCTCTAATATTGGGGGCACCTGATATGGCATTTCCTCGAATAAATAACATAAGATTTTGGCTGTTGCCCCCCTCTCTAACATTACTTCTTTCTAGAAGTTTAGTTAATACTGGGGCAGGAACAGGATGAACTGTATACCCCCCTCTTTCTAGAGCTATTGCTCATACTGGGGCATCGGTAGATCTGGCAATTTTTTCTTTGCATTTAGCCGGTGTTAGATCTATTTTAGGAGCTGTAAATTTTATTACAACAATTATTAATATACGATCTAATAGTTTATCTTTAGAACGTATACCCTTATTTGTGTGATCTGTATTAATTACAGCTGTTTTATTATTACTTTCTTTACCTGTTTTAGCAGGAGCCATTACTATATTGTTAACAGACCGAAATATTAATACTTCATTTTTCGACCCAGCAGGGGGAGGTGACCCTATTTTATATCAACATTTATTTTGATTTTTT
>Nnepalensis YN5
GATATTGGGACATTATATTTTTTATTTGGTATTTGAGCCGGTATAGTAGGGACAAGACTAAGAATTCTTATTCGAATTGAATTAGGTCAACCTGGGCTTTTCCTTGAGGATGACCAAACTTATAACGTTATTGTTACAGCTCATGCTTTTATTATAATTTTTTTTATAATCATACCAATTATAATTGGGGGCTTTGGTAACTGACTAATTCCTTTAATATTGGGGGCACCCGATATGGCATTTCCCCGGATAAATAATATAAGATTTTGATTGTTGCCTCCATCTTTAACATTACTTCTTTCTAGAAGTTTAGTTAATACTGGGGCAGGCACAGGGTGAACTGTATATCCCCCTCTTTCTAGAGCTATCGCCCATACTGGCGCATCGGTAGATCTAGCAATTTTTTCTTTACATTTAGCTGGTGTCAGATCTATTTTAGGAGCTGTAAATTTTATTACAACAATTATTAATATACGATCTAATAGTTTATCTTTAGAACGTATACCCTTATTTGTGTGATCTGTATTAATTACAGCTGTTTTATTATTACTTTCTTTACCTGTTTTAGCAGGAGCCATTACTATATTGTTAACAGATCGAAATATTAATACTTCATTTTTCGACCCAGCAGGGGGAGGGGACCCTATTTTATACCAACATTTATTTTGATTTTTT
>Nnepalensis YN4
GATATTGGAACATTATATTTTTTATTTGGTATTTGAGCCGGTATAGTAGGGACAAGCCTAAGAATTCTTATTCGAATTGAATTAGGTCAACCTGGGCTTTTTCTTGAAGATGACCAAACTTATAATGTTATTGTCACAGCTCATGCTTTTATTATAATTTTCTTTATAATCATACCAATTATGATTGGGGGGTTTGGTAATTGATTAATTCCTCTAATATTGGGGGCACCTGATATGGCATTTCCTCGAATAAATAACATAAGATTTTGGTTGTTACCCCCCTCTTTAACATTGCTTCTTTCTAGAAGTTTAGCTAATACCGGGGCAGGAACAGGATGAACTGTGTACCCCCCTCTTTCTAGAGCTATTGCCCACACTGGTGCATCGGTAGACCTAGCAATTTTTTCTTTGCATTTAGCCGGTGTTAGATCTATTTTAGGAGCTGTAAATTTTATTACAACAATTATTAATATACGATCTAATAGTTTATCTTTAGAACGTATACCCCTATTTGTGTGATCTGTATTAATTACAGCTGTTTTATTATTACTTTCTTTACCTGTTTTAGCAGGAGCCATTACTATATTGTTAACAGACCGAAATATTAATACTTCATTTTTTGACCCAGCAGGGGGGGGCGATCCTATTCTATACCAACATTTATTTTGATTTTTT
>Nnepalensis YN3
GATATTGGAACATTATATTTTTTATTTGGTATTTGAGCCGGTATAGTAGGGACAAGCCTAAGAATTCTTATTCGAATTGAATTAGGCCAACCTGGGCTTTTTCTTGAAGATGACCAAACTTATAACGTTATTGTCACAGCTCATGCTTTTATTATAATTTTCTTTATAATCATACCAATTATAATTGGGGGATTTGGTAATTGGTTAATTCCCCTAATATTAGGGGCACCTGACATGGCATTTCCTCGAATAAATAACATAAGATTTTGGTTGTTGCCCCCCTCTCTAACATTACTTCTTTCTAGAAGTTTAGTTAATACTGGGGCAGGAACAGGGTGAACTGTGTATCCCCCTCTTTCTAGAGCTATTGCTCACACTGGTGCATCGGTCGATCTAGCAATTTTTTCTTTGCATTTAGCCGGTGTTAGATCTATTCTAGGAGCTGTAAATTTTATTACAACAATTATTAATATACGATCTAATAGTTTATCCTTAGAACGTATACCCCTATTTGTGTGGTCTGTATTAATTACAGCTGTTTTATTATTACTTTCTTTACCTGTTTTAGCAGGAGCCATTACTATATTGCTAACAGACCGAAATATTAATACTTCATTTTTCGACCCAGCAGGGGGAGGCGACCCTATTTTATACCAACATTTATTTTGATTTTTT
>Nnepalensis YN2
GATATTGGAACATTATATTTTTTATTTGGTATTTGAGCCGGTATAGTAGGGACAAGCCTAAGAATTCTTATTCGAATTGAGTTAGGCCAACCTGGGCTTTTTCTTGAAGATGACCAGACTTATAACGTTATTGTTACAGCTCATGCTTTTATTATAATTTTCTTTATAATCATACCAATTATAATTGGGGGATTTGGTAATTGGTTAATTCCTCTAATATTGGGGGCACCTGATATGGCATTTCCTCGAATAAATAACATAAGATTTTGGTTGTTGCCCCCCTCTCTAACATTACTTCTTTCGAGAAGTTTAGTAAATACTGGGGCAGGAACAGGATGAACTGTGTATCCCCCTCTTTCTAGAGCTATTGCTCATACTGGTGCATCGGTAGATCTAGCAATTTTTTCTTTGCATTTAGCCGGTGTTAGATCTATTCTAGGAGCTGTAAATTTTATTACAACAATTATTAATATACGATCTAATAGTTTATCCTTAGAACGTATACCCCTATTTGTGTGATCTGTATTAATTACAGCTGTTTTATTATTACTTTCTTTACCTGTTTTAGCAGGAGCCATTACTATATTGCTAACAGACCGAAATATTAATACTTCATTTTTTGACCCAGCAGGGGGAGGCGACCCTATTTTATACCAACATTTATTTTGATTTTTT
>Nnepalensis YN1
GATATTGGAACATTATATTTTTTATTTGGTATTTGAGCCGGTATAGTAGGGACAAGCCTAAGAATTCTTATTCGAATTGAATTAGGCCAACCTGGGCTTTTTCTTGAAGATGACCAAACTTATAACGTTATTGTCACAGCTCATGCTTTTATTATAATTTTCTTTATAATCATACCAATTATAATTGGGGGATTTGGTAATTGGTTAATTCCCCTAATATTAGGGGCACCTGACATGGCATTTCCTCGAATAAATAACATAAGATTTTGGTTGTTGCCCCCCTCTCTAACATTACTTCTTTCTAGAAGTTTAGTTAATACTGGGGCAGGAACAGGGTGAACTGTGTATCCCCCTCTTTCTAGAGCTATTGCTCACACTGGTGCATCGGTCGATCTAGCAATTTTTTCTTTGCATTTAGCCGGTGTTAGATCTATTCTAGGAGCTGTAAATTTTATTACAACAATTATTAATATACGATCTAATAGTTTATCCTTAGAACGTATACCCCTATTTGTGTGGTCTGTATTAATTACAGCTGTTTTATTATTACTTTCTTTACCTGTTTTAGCAGGAGCCATTACTATATTGCTAACAGACCGAAATATTAATACTTCATTTTTCGACCCAGCAGGGGGAGGCGACCCTATTTTATACCAACATTTATTTTGATTTTTT
>Nnepalensis VT
GATATTGGGACATTATATTTTTTATTTGGTATTTGAGCCGGTATAGTAGGGACAAGATTAAGAATTCTTATTCGAATTGAATTAGGCCAACCTGGGCTTTTCCTTGAGGATGACCAAACTTATAACGTTATTGTAACAGCTCATGCTTTTATTATAATTTTTTTTATAATCATACCAATTATAATTGGGGGCTTTGGTAATTGACTAGTTCCCTTAATATTAGGGGCACCCGATATGGCATTTCCCCGAATGAATAATATAAGATTTTGGTTGTTGCCTCCATCTTTAACACTACTTCTTTCTAGAAGTTTAGTTAATACTGGGGCAGGCACAGGATGAACTGTGTATCCTCCTCTTTCTAGAGCTATCGCGCATACTGGTGCATCGGTGGACCTGGCAATTTTTTCTTTACATTTAGCCGGTGTTAGATCTATTTTAGGAGCTGTAAATTTTATTACAACAATTATTAATATACGATCTGATAGTTTATCTTTAGAACGTATACCCCTATTTGTGTGATCTGTATTAATTACAGCTGTTTTATTATTACTTTCTTTACCTGTTTTAGCAGGAGCCATTACTATATTGTTAACAGATCGAAATATTAATACTTCATTTTTTGACCCAGCAGGGGGAGGTGACCCTATTTTATACCAACATTTATTTTGATTTTTT
>Nnepalensis SC
GATATTGGAACATTATATTTTTTATTTGGTATTTGAGCCGGTATAGTAGGGACAAGCCTAAGAATTCTTATTCGAATTGAATTAGGCCAACCTGGGCTTTTTCTTGAAGATGACCAAACTTATAACGTTATTGTGACAGCTCATGCTTTTATTATAATTTTCTTTATAATCATACCAATTATAATTGGGGGGTTTGGTAATTGGTTAATTCCTCTAATATTGGGGGCACCTGATATGGCATTTCCTCGAATAAATAACATAAGATTTTGGTTGTTGCCCCCCTCTCTAACATTACTTCTTTCTAGAAGTTTAGTTAATACTGGGGCAGGAACAGGGTGAACTGTATACCCTCCTCTTTCTAGAGCTATTGCTCATACTGGCGCATCGGTAGATCTGGCAATTTTTTCTTTGCATTTAGCTGGTGTTAGATCTATTTTAGGAGCTGTAAATTTTATTACAACAATTATTAATATACGATCTAATAGTTTATCTTTAGAACGTATGCCCTTATTTGTGTGATCTGTATTAATTACAGCTGTTTTATTATTACTTTCTTTACCTGTTTTAGCAGGAGCCATTACTATATTGCTAACAGACCGAAATATTAATACTTCATTTTTCGACCCAGCAGGGGGAGGCGACCCTATTTTATACCAACATTTATTTTGATTTTTT
>Nnepalensis NP3
GATATTGGAACATTGTACTTTTTATTTGGTATTTGAGCCGGTATAGTAGGGACAAGCCTAAGAATTCTTATTCGAATTGAATTAGGCCAACCTGGGCTTTTTCTTGAAGATGACCAAACTTATAATGTTATTGTCACAGCTCATGCTTTTATTATAATTTTTTTTATAATCATACCAATTATAATTGGGGGATTTGGTAATTGGTTAATTCCTCTGATATTGGGAGCACCTGATATGGCATTTCCCCGAATAAATAACATAAGATTTTGGTTGTTGCCTCCATCTTTAACATTACTTCTTTCTAGAAGTTTAGTTAATACTGGGGCAGGCACAGGGTGAACTGTGTACCCCCCTCTTTCCAGAGCTATTGCCCATACTGGTGCATCGGTAGATCTAGCAATTTTTTCTCTGCATTTAGCCGGTGTTAGATCTATTTTAGGTGCTGTAAATTTTATTACAACAATTATTAATATACGATCTAATAGTTTATCTTTAGAACGTATACCCCTATTTGTGTGATCTGTATTAATCACAGCTGTTTTATTATTACTTTCTTTACCTGTTTTAGCAGGAGCCATTACTATATTGTTAACAGACCGAAATATTAATACTTCATTTTTCGACCCAGCAGGGGGAGGTGACCCTATTTTATACCAACATTTATTTTGATTTTTT
>Nnepalensis NP2
GATATTGGAACATTATATTTTTTATTTGGTATTTGAGCCGGCATAGTGGGGACAAGACTAAGAATTCTTATTCGAATTGAATTAGGCCAACCTGGGCTTTTTCTTGAAGATGACCAAACTTATAACGTTATTGTCACAGCTCATGCTTTTATTATAATTTTCTTTATAATTATACCAATTATAATTGGGGGGTTTGGTAATTGGTTAATTCCTCTAATATTGGGGGCACCTGATATGGCATTTCCTCGAATAAATAACATAAGATTTTGGTTGTTGCCCCCCTCTCTAATATTACTGCTTTCTAGAAGTTTAGTTAATACTGGGGCAGGAACGGGATGAACTGTGTACCCCCCTCTTTCTAGAGCTATTGCTCATACTGGTGCATCGGTAGATCTGGCAATTTTTTCTTTGCATTTAGCCGGTGTTAGATCTATTTTAGGAGCTGTAAATTTTATTACAACAATTATTAATATACGATCTAATAGTTTATCCTTAGAACGTATACCCCTATTTGTGTGATCTGTATTAATTACAGCTGTTTTATTATTACTTTCTTTACCTGTTTTAGCAGGAGCCATTACTATATTGTTAACAGACCGAAATATTAATACTTCATTTTTCGACCCAGCAGGGGGAGGTGATCCTATTTTATACCAACATTTATTTTGATTTTTT
>Nnepalensis NP1
GATATTGGAACATTGTACTTTTTATTTGGTATTTGAGCCGGTATAGTAGGGACAAGCCTAAGAATTCTTATTCGAATTGAATTAGGCCAACCTGGGCTTTTTCTTGAAGATGACCAAACTTATAATGTTATTGTCACAGCTCATGCTTTTATTATAATTTTTTTTATAATCATACCAATTATAATTGGGGGATTTGGTAATTGGTTAATTCCTCTGATATTGGGAGCACCTGATATGGCATTTCCCCGAATAAATAACATAAGATTTTGGTTGTTGCCTCCATCTTTAACATTACTTCTTTCTAGAAGTTTAGTTAATACTGGGGCAGGCACAGGGTGAACTGTGTACCCCCCTCTTTCCAGAGCTATTGCCCATACTGGTGCATCGGTAGATCTAGCAATTTTTTCTCTGCATTTAGCCGGTGTTAGATCTATTTTAGGTGCTGTAAATTTTATTACAACAATTATTAATATACGATCTAATAGTTTATCTTTAGAACGTATACCCCTATTTGTGTGATCTGTATTAATCACAGCTGTTTTATTATTACTTTCTTTACCTGTTTTAGCAGGAGCCATTACTATATTGTTAACAGACCGAAATATTAATACTTCATTTTTCGACCCAGCAGGGGGAGGTGACCCTATTTTATACCAACATTTATTTTGATTTTTT
>Nnepalensis CQ
GATATTGGAACATTATATTTTTTATTTGGTATTTGAGCCGGTATAGTGGGGACAAGCCTAAGAATTCTTATTCGAATTGAATTAGGCCAACCTGGGCTTTTTCTTGAAGATGACCAAACTTATAATGTTATTGTCACAGCTCATGCTTTTATTATAATTTTTTTTATAATCATACCAATTATAATTGGGGGGTTTGGTAACTGATTAATTCCTCTAATATTGGGGGCACCTGATATGGCATTTCCTCGAATAAATAACATAAGATTTTGGCTGTTGCCCCCCTCTCTAACATTACTTCTTTCTAGAAGTTTAGTTAATACTGGGGCAGGAACAGGATGAACTGTATACCCCCCTCTTTCTAGAGCTATTGCTCATACTGGGGCATCAGTAGATTTGGCAATTTTTTCTTTGCATTTAGCCGGTGTTAGATCTATTTTAGGAGCTGTAAATTTTATTACAACAATTATTAATATACGATCTAATAGTTTATCTTTAGAACGTATACCCCTATTTGTGTGATCTGTATTAATTACAGCTGTTTTATTATTACTTTCTTTACCTGTTTTAGCAGGAGCCATTACTATATTGTTAACAGACCGAAATATTAATACTTCATTTTTCGACCCAGCAGGGGGAGGTGACCCTATTTTATACCAACATTTATTTTGATTTTTT
>Neucallus YN3
GATATTGGGACATTATATTTTTTATTTGGTATTTGAGCGGGTATAGTTGGGACTAGACTAAGAATTTTAATCCGTATTGAATTAGGCCAGCCAGGGCTTTTCTTGGAGGATGACCAAACTTATAATGTTATTGTTACAGCTCATGCTTTTATTATAATTTTTTTTATAATTATACCTATTATAATTGGAGGGTTCGGAAACTGATTAATTCCTTTAATATTAGGAGCACCTGATATGGCATTCCCTCGTATAAATAATATAAGATTTTGGTTATTACCTCCTTCTTTAACATTACTTCTTTCAAGAAGATTAGTTAATACAGGAGCTGGGACTGGATGAACAGTTTACCCACCTTTATCAAGAGCCATCGCTCACACAGGGGCTTCAGTAGATTTAGCAATTTTTTCTTTACATTTAGCGGGTGTTAGATCTATTTTAGGGGCGGTAAATTTTATTACAACAATTATTAATATGCGATCTAATAGCTTGTCCTTAGAACGTATACCTCTATTTGTTTGGTCAGTGCTAATTACAGCAGTTTTATTGTTACTTTCTTTACCAGTTCTAGCTGGTGCTATTACTATACTATTGACGGATCGTAATATTAATACTTCTTTTTTTGACCCTGCCGGAGGTGGAGACCCTATTTTGTACCAACATCTTTTTTGATTTTTT
>Neucallus YN2
GATATTGGGACATTATATTTTTTATTTGGTATTTGAGCGGGTATAGTTGGAACCAGACTAAGAATTTTAATCCGTATTGAACTAGGCCAGCCAGGGCTTTTCTTGGAGGATGACCAAACTTACAATGTTATTGTTACAGCTCATGCTTTTATTATAATTTTTTTTATAATTATACCTATTATAATTGGGGGGTTCGGAAACTGATTAATTCCTTTAATATTAGGAGCACCTGATATGGCATTCCCTCGTATAAATAATATAAGATTTTGGTTATTACCCCCTTCTTTAACATTACTTCTTTCAAGAAGATTAGTTAATACAGGAGCTGGGACTGGATGAACAGTTTACCCACCTTTATCAAGAGCCATCGCTCACACAGGGGCTTCAGTAGATTTAGCAATTTTTTCTTTACATTTAGCGGGTGTTAGATCTATTTTAGGGGCGGTAAATTTTATTACAACAATTATTAATATGCGATCTAATAGCTTGTCCTTAGAACGTATACCTTTATTTGTTTGGTCAGTGCTAATTACAGCAGTTTTATTGTTACTTTCTTTACCAGTTCTAGCTGGCGCTATTACTATACTATTGACGGATCGTAATATTAATACTTCTTTTTTTGACCCTGCTGGAGGTGGAGACCCTATTTTGTATCAACATCTCTTTTGATTTTTT
>Neucallus YN1
GATATTGGGACATTATATTTTTTATTTGGTATTTGAGCGGGTATAGTTGGGACTAGACTAAGAATTTTAATCCGTATTGAATTAGGCCAGCCAGGGCTTTTCTTGGAGGATGACCAAACTTATAATGTTATTGTTACAGCTCATGCTTTTATTATAATTTTTTTTATAATTATACCTATTATAATTGGGGGGTTCGGAAACTGATTAATTCCTTTAATATTAGGAGCACCTGATATGGCATTCCCTCGTATAAATAATATAAGATTTTGGTTATTACCTCCTTCTTTAACATTACTTCTTTCAAGAAGATTAGTTAATACAGGAGCTGGGACTGGATGAACAGTTTACCCACCTTTATCAAGAGCCATCGCTCACACAGGGGCTTCAGTAGATTTAGCAATTTTTTCTTTACATTTAGCGGGTGTTAGATCTATTTTAGGGGCGGTAAATTTTATTACAACAATTATTAATATGCGATCTAATAGCTTGTCCTTAGAACGTATACCCCTATTTGTTTGGTCAGTGCTAATTACAGCAGTTTTATTGTTACTTTCTTTACCAGTTCTAGCTGGTGCTATTACTATACTATTGACGGATCGTAATATTAATACTTCTTTTTTTGACCCTGCTGGAGGTGGAGACCCTATTTTGTACCAACATCTTTTTTGATTCTTT
>Neucallus XZ
GATATTGGGACATTATATTTTTTATTTGGTATTTGAGCGGGTATAGTTGGGACTAGACTAAGAATTTTAATCCGTATTGAATTAGGCCAGCCAGGGCTTTTCTTGGAGGATGACCAAACTTATAATGTTATTGTTACAGCTCATGCTTTTATTATAATTTTTTTTATAATTATACCTATTATAATTGGGGGGTTCGGAAACTGATTAATTCCTTTAATATTAGGAGCACCTGATATGGCATTCCCTCGTATAAATAATATAAGATTTTGGTTATTACCTCCTTCTTTAACATTACTTCTTTCAAGAAGATTAGTTAATACAGGAGCTGGGACTGGATGAACAGTTTACCCACCTTTATCAAGAGCCATCGCTCACACAGGGGCTTCAGTAGATTTAGCAATTTTTTCTTTACATTTAGCGGGTGTTAGATCTATTTTAGGGGCGGTAAATTTTATTACAACAATTATTAATATGCGATCTAATAGCTTGTCCTTAGAACGTATACCTCTATTTGTTTGGTCAGTGCTAATTACAGCAGTTTTATTGTTACTTTCTTTACCAGTTCTAGCTGGTGCTATTACTATACTATTGACGGATCGTAATATTAATACTTCTTTTTTTGACCCTGCTGGAGGTGGAGACCCTATTTTGTACCAACATCTTTTTTGATTCTTT
>Neucallus SC
GATATTGGGACATTATATTTTTTATTTGGTATTTGAGCGGGTATAGTTGGAACTAGACTAAGAATTTTAATCCGTATTGAACTAGGCCAGCCAGGGCTTTTCTTGGAGGATGACCAAACTTACAATGTTATTGTTACAGCTCATGCTTTTATTATAATTTTTTTTATAATTATACCTATTATAATTGGGGGGTTCGGAAACTGATTAATTCCTTTAATATTAGGAGCACCTGATATGGCATTCCCTCGTATAAATAATATAAGATTTTGGTTATTACCCCCTTCTTTAACATTACTTCTTTCAAGAAGATTAGTTAATACAGGAGCTGGGACTGGATGAACAGTTTACCCACCTTTATCAAGAGCCATCGCTCACACAGGGGCTTCAGTAGATTTAGCAATTTTTTCTTTACATTTAGCGGGTGTTAGATCTATTTTAGGGGCGGTAAATTTTATTACAACAATTATTAATATGCGATCTAATAGCTTGTCCTTAGAACGTATACCTTTATTTGTTTGGTCAGTGCTAATTACAGCAGTTTTATTGTTACTTTCTTTACCAGTTCTAGCTGGTGCTATTACTATATTATTGACGGATCGTAATATTAATACTTCTTTTTTTGATCCTGCTGGAGGTGGAGACCCTATTTTATACCAACATCTCTTTTGATTTTTT
>Neucallus GX
GATATTGGGACATTATATTTTTTATTTGGTATTTGAGCGGGTATAGTTGGAACTAGACTAAGAATTTTAATCCGTATTGAACTAGGCCAGCCAGGGCTTTTCTTGGAGGATGACCAAACTTACAATGTTATTGTTACAGCTCATGCTTTTATTATAATTTTTTTTATAATTATACCTATTATAATTGGGGGGTTCGGAAACTGATTAATTCCTTTAATATTAGGAGCACCTGATATGGCATTCCCTCGTATAAATAATATAAGATTTTGGTTATTACCCCCTTCTTTAACATTACTTCTTTCAAGAAGATTAGTTAATACAGGAGCTGGGACTGGATGAACAGTTTACCCACCTTTATCAAGAGCCATCGCTCACACAGGGGCTTCAGTAGATTTAGCAATTTTTTCTTTACATTTAGCGGGTGTTAGATCTATTTTAGGGGCGGTAAATTTTATTACAACAATTATTAATATGCGATCTAACAGCTTGTCCTTAGAACGTATACCTTTATTTGTTTGGTCAGTGCTAATTACAGCAGTTTTATTGTTACTTTCTTTACCAGTTCTAGCTGGTGCTATTACTATACTATTGACGGATCGTAATATTAATACTTCTTTTTTTGACCCTGCTGGAGGTGGAGACCCTATTTTATACCAACATCTCTTTTGATTTTTT
>Nmelanocephalus SC
GATATTGGTACATTATATTTTTTATTTGGCATTTGGGCCGGTATGGTAGGAACTAGGTTAAGAATCCTAATTCGTATTGAATTAGGTCAACCTGGCCTTTTCTTAGAAGATGACCAAACTTACAATGTTATTGTTACAGCTCATGCTTTCATTATAATTTTTTTTATAATTATGCCTATTATAATTGGAGGCTTTGGTAATTGATTGATTCCTTTAATATTAGGAGCTCCCGACATGGCCTTCCCTCGGATAAACAATATAAGATTTTGATTGTTACCCCCTTCTTTGACATTACTTCTTTCAAGAAGATTGGTTAATACCGGGGCCGGAACTGGATGAACAGTTTACCCCCCTCTTTCTAGAGCAATTGCCSATACTGGGGCCTCAGTGGATTTAGCAATTTTTTCTTTGCATTTAGCAGGTGTTAGATCTATTTTAGGAGCAGTAAATTTTATTACAACAATTATTAATATACGGTCTAATAGGTTGTCTCTCGAACGAATACCTTTATTCGTTTGGTCAGTATTAATCACAGCGGTTTTATTATTACTTTCTTTACCAGTGTTGGCTGGAGCCATTACAATACTATTAACAGACCGTAATATTAACACCTCATTTTTTGACCCTGCTGGCGGGGGTGACCCTATTTTGTACCAACATTTATTTTGATTCTTT
>Nmelanocephalus GX
GATATTGGTACATTATATTTTTTATTTGGCATTTGGGCCGGTATGGTAGGAACTAGGTTAAGAATCCTAATTCGTATTGAATTAGGTCAACCTGGTCTTTTTTTAGAAGATGACCAAACTTACAACGTTATTGTTACAGCTCATGCTTTCATTATAATTTTTTTTATAATTATGCCTATTATAATTGGTGGCTTTGGTAATTGATTGATTCCTTTAATATTAGGAGCTCCCGACATGGCCTTCCCTCGGATAAACAATATAAGATTTTGGTTGTTACCCCCTTCTTTGACATTACTTCTCTCAAGAAGATTGGTTAATACTGGGGCCGGAACTGGATGAACAGTTTACCCCCCTCTTTCTAGAGCAATTGCTCATACTGGGGCCTCAGTGGATTTAGCAATTTTTTCTTTACATTTAGCAGGTGTTAGATCTATTTTAGGGGCAGTAAATTTTATTACAACAATTATTAATATACGGTCTAATAGGCTGTCTCTCGAACGAATACCTTTATTCGTTTGGTCAGTATTAATTACAGCGGTTCTATTATTACTTTCTTTACCAGTATTGGCTGGAGCCATTACAATACTGTTAACAGATCGTAATATTAACACCTCATTTTTTGACCCTGCTGGCGGGGGTGACCCTATTTTGTACCAACATTTATTTTGATTCTTT
>Nmaximalis YN
GATATTGGTACATTATATTTTTTATTTGGAATTTGGGCAGGAATAGTTGGAACTAGGCTAAGAATTTTAATTCGTATTGAACTAGGCCAACCAGGTTTATTCCTCGAAGATGACCAAACATATAACGTTATTGTTACAGCTCATGCTTTTATTATAATTTTTTTTATAATTATACCAATTATAATTGGGGGATTTGGTAATTGATTAATTCCTTTAATATTGGGGGCTCCTGACATAGCTTTCCCTCGGATAAACAATATAAGATTTTGGTTATTACCCCCCTCACTAACTTTATTACTATCTAGAAGCCTGGTAAATACCGGTGCCGGTACAGGGTGGACTGTCTATCCCCCTTTATCAAGAGCTATCGCTCATACGGGGGCTTCTGTAGATTTGGCTATTTTTTCTTTGCATTTAGCTGGTGTGAGATCTATTTTAGGAGCTGTGAATTTTATTACAACAATTATTAACATACGATCTAATAGATTATCTTTGGAACGAATACCTTTATTTGTTTGGTCAGTACTAATTACAGCTGTTTTATTATTACTTTCTTTACCAGTATTAGCAGGTGCCATCACCATACTTCTAACAGATCGTAATATCAATACTTCTTTTTTTGACCCTGCTGGAGGAGGGGACCCAATTCTTTACCAGCATTTATTTTGATTTTTT
>Nmaximalis SC
GATATTGGTACATTATATTTTTTATTTGGAATTTGGGCAGGAATAGTCGGAACAAGATTAAGAATTTTAATTCGTATTGAACTAGGCCAACCAGGTTTATTTCTTGAAGATGACCAAACATATAACGTTATTGTTACAGCTCATGCTTTTATTATAATTTTTTTTATAATTATGCCAATTATAATTGGGGGATTTGGTAATTGGTTAATTCCTTTAATATTGGGGGCTCCTGACATAGCTTTCCCTCGGATAAACAATATAAGATTTTGGTTGTTACCTCCTTCATTGACTTTATTATTATCTAGAAGCCTGGTGAATACTGGTGCTGGTACAGGATGAACTGTTTACCCTCCTTTATCAAGAGCTATCGCTCATACGGGGGCCTCTGTAGATTTGGCTATTTTTTCTTTGCATTTAGCCGGTGTAAGATCTATTTTAGGAGCTGTGAATTTTATTACAACAATTATTAACATACGATCTAATAGATTATCTTTGGAACGAATACCTTTATTTGTTTGGTCAGTACTAATTACAGCTGTTTTATTATTACTTTCTTTACCAGTATTAGCAGGTGCCATCACTATACTTCTGACAGATCGTAATATTAATACTTCTTTTTTCGACCCTGCTGGAGGGGGAGACCCAATTCTTTATCAACATTTATTTTGATTTTTT
>Nmaximalis NP2
GATATTGGTACATTATATTTTTTATTTGGAATTTGGGCAGGAATAGTTGGAACTAGGTTAAGAATTTTAATTCGTATTGAACTAGGCCAACCAGGTTTATTCCTTGAAGATGATCAAACATATAACGTTATTGTTACAGCTCATGCTTTTATTATAATTTTTTTTATAATTATACCAATTATAATTGGGGGATTTGGTAATTGATTAATTCCTTTAATATTGGGAGCTCCTGATATAGCTTTCCCCCGGATAAACAATATAAGATTTTGGTTGTTACCCCCTTCACTAACTTTATTGCTATCTAGAAGCCTGGTAAATACCGGTGCCGGTACAGGATGGACTGTTTACCCTCCTTTATCAAGAGCTATTGCCCATACAGGTGCCTCTGTAGACTTGGCTATTTTTTCTTTGCATTTAGCTGGTGTAAGATCTATTTTAGGAGCTGTGAATTTTATTACAACAATTATTAACATACGATCTAATAGATTATCTTTGGAACGAATACCTTTATTTGTTTGGTCAGTATTAATTACAGCTGTTTTATTATTACTTTCTTTGCCAGTATTAGCAGGCGCCATCACTATACTTCTAACAGATCGTAATATTAATACTTCTTTTTTCGACCCTGCTGGAGGGGGTGACCCAATTCTTTATCAGCATTTATTTTGATTTTTT
>Nmaximalis NP1
GATATTGGTACATTATATTTTTTATTTGGAATTTGGGCAGGAATAGTTGGAACTAGGTTAAGAATTTTAATTCGTATTGAACTAGGCCAACCAGGTTTATTCCTTGAAGATGATCAAACATATAACGTTATTGTTACAGCTCATGCTTTTATTATAATTTTTTTTATAATTATACCAATTATAATTGGGGGATTTGGTAATTGATTAATTCCTTTAATATTGGGAGCTCCTGATATAGCTTTCCCCCGGATAAACAATATAAGATTTTGGTTGTTACCCCCTTCACTAACTTTATTGCTATCTAGAAGCCTGGTAAATACCGGTGCCGGTACAGGATGGACTGTTTACCCTCCTTTATCAAGAGCTATTGCCCATACAGGTGCCTCTGTAGACTTGGCTATTTTTTCTTTGCATTTAGCTGGTGTAAGATCTATTTTAGGAGCTGTGAATTTTATTACAACAATTATTAACATACGATCTAATAGATTATCTTTGGAACGGATACCTTTATTTGTTTGGTCAGTATTAATTACAGCTGTTTTATTATTACTTTCTTTGCCAGTATTAGCAGGCGCCATCACTATACTTCTAACAGATCGTAATATTAATACTTCTTTTTTCGACCCTGCTGGAGGGGGTGACCCAATTCTTTATCAGCATTTATTTTGATTTTTT
>Nmaximalis CQ
GATATTGGTACATTATATTTTTTATTTGGAATTTGGGCAGGAATAGTCGGAACAAGATTAAGAATTTTAATTCGTATTGAACTAGGCCAACCAGGTTTATTTCTTGAAGATGACCAAACATATAACGTTATTGTTACAGCTCATGCTTTTATTATAATTTTTTTTATAATTATGCCAATTATAATTGGGGGATTTGGTAATTGGTTAATTCCTTTAATATTGGGGGCTCCTGACATAGCTTTCCCTCGGATAAACAATATAAGATTTTGGTTGTTACCTCCTTCATTGACTTTATTATTATCTAGAAGCCTGGTGAATACTGGTGCTGGTACAGGATGAACTGTTTACCCTCCTTTATCAAGAGCTATCGCTCATACGGGGGCCTCTGTAGATTTGGCTATTTTTTCTTTACATTTAGCCGGTGTAAGATCTATTTTAGGAGCTGTGAATTTTATTACAACAATTATTAACATACGATCTAATAGATTATCTTTGGAACGAATACCTTTATTTGTTTGGTCAGTACTAATTACAGCTGTTTTATTATTACTTTCTTTACCAGTATTAGCAGGTGCCATCACTATACTTCTGACAGATCGTAATATTAATACTTCTTTTTTCGACCCTGCTGGAGGGGGAGACCCAATTCTTTATCAACATTTATTTTGATTTTTT
>Nmaculosus SC2
GATATTGGAACATTATATTTTTTATTCGGAATTTGAGCAGGAATGGTAGGTACTAGCTTAAGTATCCTAATTCGTATTGAACTAGGTCAGCCCGGGCTTTTTCTTGAAGACGATCAAACTTATAATGTAATTGTAACAGCTCATGCATTTATTATAATTTTTTTTATAATTATACCAATCATAATTGGGGGATTTGGCAATTGATTAATTCCTCTAATATTGGGGGCACCTGATATAGCTTTCCCTCGAATAAACAATATAAGATTTTGGTTATTACCCCCTTCGTTAACTCTACTTCTTTCAAGAAGTTTAGTAAATACTGGTGCAGGTACAGGGTGGACGGTTTACCCTCCTTTATCTAGAGCAATTGCTCACACAGGGGCTTCTGTAGACTTAGCAATTTTTTCTTTACATTTAGCAGGGGTTAGATCTATTTTAGGAGCTGTAAATTTTATTACAACAATTATTAATATACGCTCTAACAGATTATCTTTAGAACGTATACCTCTCTTTGTTTGGTCAGTGCTGATTACAGCAGTCTTATTATTACTTTCTTTGCCTGTTTTAGCAGGTGCTATCACTATGTTATTAACAGATCGTAATATTAATACCTCGTTTTTTGATCCTGCAGGTGGAGGAGACCCAATTCTTTATCAACATTTATTTTGATTTTTT
>Nmaculosus SC1
GATATTGGAACATTATATTTTTTATTCGGAATTTGAGCAGGAATGGTAGGTACTAGCTTAAGTATCCTAATTCGTATTGAACTAGGTCAGCCCGGGCTTTTTCTTGAAGACGATCAAACTTATAATGTAATTGTAACAGCTCATGCATTTATTATAATTTTTTTTATAATTATACCAATCATAATTGGGGGATTTGGCAATTGATTAATTCCTCTAATATTGGGGGCACCTGATATAGCTTTCCCTCGAATAAACAATATAAGATTTTGGTTATTACCCCCTTCGTTAACTCTACTTCTTTCAAGAAGTTTAGTAAATACTGGTGCAGGTACAGGGTGGACGGTTTACCCTCCTTTATCTAGAGCAATTGCTCACACAGGGGCTTCTGTAGACTTAGCAATTTTTTCTTTACATTTAGCAGGGGTTAGATCTATTTTAGGAGCTGTAAATTTTATTACAACAATTATTAATATACGCTCTAACAGATTATCTTTAGAACGTATACCTCTCTTTGTTTGGTCAGTGCTGATTACAGCAGTCTTATTATTACTTTCTTTGCCTGTTTTAGCAGGTGCTATCACTATGTTATTAACAGATCGTAATATTAATACCTCGTTTTTTGATCCTGCAGGTGGAGGAGACCCAATTCTTTATCAACATTTATTTTGATTTTTT
>Nzonatus ZJ
GATATTGGTACATTATATTTCTTATTCGGTATTTGAGCAGGTATAGTGGGAACTAGCCTAAGAATTTTAATTCGTATTGAATTAGGACAGCCTGGGCTATTCCTTGAAGATGACCAAACTTACAACGTTATTGTTACAGCGCATGCTTTTATTATAATTTTTTTTATAATTATACCAATTATAATCGGTGGATTTGGTAATTGATTAATCCCTCTTATGTTGGGGGCTCCAGATATAGCATTCCCACGAATAAATAATATAAGATTTTGATTATTACCCCCTTCTTTAACTTTACTTCTTTCCAGAAGTCTAGTAAATACCGGGGCTGGCACGGGGTGAACTGTCTACCCTCCTCTTTCTAGTGCAATTGCACACACAGGGGCCTCAGTAGATTTAGCTATTTTTTCTTTGCATTTGGCAGGTGTTAGATCTATTTTAGGGGCTGTAAATTTTATTACAACAATTATTAATATACGATCTAACAGACTATCTTTAGAACGAATACCTTTATTCGTTTGATCTGTGTTAATTACAGCAGTTTTATTATTACTTTCTTTACCTGTTCTAGCAGGAGCTATTACAATACTATTAACAGATCGTAATATTAATACTTCATTTTTTGACCCAGCAGGAGGAGGCGACCCTATTCTTTATCAACATTTATTTTGATTTTTT
>Nzonatus YN2
GATATTGGTACATTATATTTCTTATTCGGTATTTGAGCAGGTATAGTGGGAACTAGACTAAGAATTTTAATTCGTATTGAATTAGGACAGCCTGGGCTATTCCTTGAAGATGACCAAACTTACAACGTTATTGTTACAGCGCATGCTTTTATTATAATTTTTTTTATAATTATACCAATTATAATCGGTGGATTTGGTAATTGATTAATCCCTCTTATGTTAGGGGCTCCAGATATAGCATTCCCACGAATAAATAATATAAGATTTTGATTATTACCCCCTTCTTTAACTTTACTTCTTTCCAGAAGTCTAGTAAATACCGGGGCTGGGACGGGGTGAACTGTCTACCCTCCTCTTTCTAGTGCAATTGCACACACAGGGGCCTCAGTAGATTTAGCTATTTTTTCTTTGCATTTGGCAGGTGTTAGATCTATTTTAGGGGCTGTAAATTTTATTACAACAATTATTAATATACGATCTAACAGGCTATCTTTAGAACGAATACCTTTATTCGTTTGATCTGTGTTAATTACAGCAGTTTTATTATTACTTTCTTTACCTGTTCTAGCAGGGGCTATTACAATACTATTAACAGATCGTAATATTAATACTTCATTTTTTGACCCAGCAGGAGGGGGCGACCCTATTCTTTACCAACATTTATTTTGATTTTTT
>Nzonatus YN1
GATATTGGTACATTATATTTTTTATTCGGTATTTGGGCGGGTATAGTAGGAACTAGCCTAAGAATTTTAATTCGTATTGAATTAGGACAGCCTGGGATATTCCTTGAAGATGACCAAACTTACAACGTTATTGTTACAGCGCATGCTTTTATTATAATTTTTTTTATAATTATACCAATTATAATTGGGGGATTTGGTAATTGATTAATCCCTCTTATGTTGGGGGCTCCAGATATAGCATTCCCACGAATAAATAATATAAGATTTTGGTTATTACCTCCCTCTTTAACTTTACTTCTTTCCAGAAGTCTAGTAAATACCGGGGCTGGAACGGGGTGAACTGTTTACCCTCCTCTTTCTAGTGCAATTGCACACACAGGAGCCTCAGTAGATTTAGCTATTTTTTCTTTGCATTTGGCAGGTGTTAGATCTATTTTAGGGGCTGTAAATTTTATTACAACAATTATTAATATACGATCTAATAGGCTATCTTTAGAACGAATACCTTTATTCGTTTGATCTGTGTTAATTACAGCAGTTTTATTATTACTTTCCTTACCTGTTCTAGCAGGGGCTATTACAATACTATTAACAGATCGTAATATTAATACTTCATTTTTTGACCCAGCAGGAGGGGGTGACCCTATTCTTTACCAACATTTATTTTGATTTTTC
>Nzonatus SX5
GATATTGGTACATTATATTTTTTATTCGGTATTTGAGCGGGTATAGTAGGAACTAGCCTAAGAATTTTAATTCGTATTGAATTAGGACAACCTGGGCTATTCCTTGAAGATGACCAAACTTACAACGTTATTGTTACAGCGCATGCTTTTATTATAATTTTTTTTATAATTATACCAATTATAATTGGGGGATTTGGTAATTGATTAATCCCTCTTATGTTGGGGGCTCCAGATATAGCATTCCCACGAATAAATAATATAAGATTTTGGTTATTACCCCCCTCTTTAACTTTACTTCTTTCCAGAAGTCTAGTAAATACCGGGGCTGGAACGGGGTGAACTGTTTACCCCCCTCTTTCTAGTGCAATTGCACACACAGGAGCCTCAGTAGATTTAGCTATTTTTTCTTTGCATTTGGCAGGTGTTAGATCTATCTTAGGGGCTGTAAATTTTATTACAACAATTATTAATATACGATCTAACAGGCTATCTTTAGAACGAATACCTTTATTCGTTTGATCTGTGTTAATTACAGCAGTTTTATTATTACTTTCTTTACCTGTTCTAGCAGGGGCTATTACAATATTATTAACAGATCGTAATATTAATACTTCATTTTTTGACCCAGCAGGAGGGGGTGACCCTATTCTTTACCAACATTTATTTTGATTTTTT
>Nzonatus SX4
GATATTGGTACATTATATTTCTTATTCGGTATTTGAGCAGGTATAGTGGGAACTAGCCTAAGAATTTTAATTCGTATTGAATTAGGACAGCCTGGGCTATTCCTTGAAGATGACCAAACTTACAACGTTATTGTTACAGCGCATGCTTTTATTATAATTTTTTTTATAATTATACCAATTATAATCGGTGGATTTGGTAATTGATTAATCCCTCTTATGTTGGGGGCTCCAGATATAGCATTCCCACGAATAAATAATATAAGATTTTGATTATTACCCCCTTCTTTAACTTTACTTCTTTCCAGAAGTCTAGTAAATACCGGGGCTGGGACGGGGTGAACTGTCTACCCTCCTCTTTCTAGTGCAATTGCACACACAGGGGCCTCAGTAGATTTAGCTATTTTTTCTTTGCATTTGGCAGGTGTTAGATCTATTTTAGGGGCTGTAAATTTTATTACAACAATTATTAATATACGATCTAACAGACTATCTTTAGAACGAATACCTTTATTCGTTTGATCTGTGTTAATTACAGCAGTTTTATTATTACTTTCTTTACCTGTTCTAGCAGGGGCTATTACAATACTATTAACAGATCGTAATATTAATACTTCATTTTTTGACCCAGCAGGAGGGGGCGACCCTATTCTTTATCAACATTTATTTTGATTTTTT
>Nzonatus SX3
GATATTGGTACATTATATTTTTTATTCGGTATTTGGGCGGGTATAGTAGGAACTAGCCTAAGAATTTTAATTCGTATTGAATTAGGGCAGCCTGGGTTATTCCTTGAAGATGACCAAACTTACAACGTTATTGTTACAGCGCATGCTTTTATTATAATTTTTTTTATAATTATACCAATTATAATTGGGGGATTTGGTAACTGGTTAATCCCTCTTATGTTGGGGGCTCCAGATATAGCATTCCCACGAATAAATAATATAAGATTTTGGTTATTACCTCCCTCTTTAACTTTACTTCTTTCTAGAAGTCTAGTAAATACCGGGGCTGGAACGGGGTGAACTGTTTACCCTCCTCTTTCTAGTGCAATTGCACACACAGGGGCCTCAGTAGATTTAGCTATTTTTTCTTTGCATTTGGCAGGTGTTAGATCTATTTTAGGGGCTGTAAATTTTATTACAACAATTATTAATATACGATCTAACAGGCTATCTTTAGAACGAATACCTTTATTCGTTTGATCTGTGTTAATTACAGCAGTTTTATTATTACTTTCTTTACCTGTTCTAGCAGGGGCTATTACAATACTATTAACAGATCGTAATATTAATACTTCATTTTTTGACCCAGCAGGAGGGGGTGACCCTATTCTTTACCAACATTTATTTTGATTTTTT
>Nzonatus SX2
GATATTGGTACATTATATTTCTTATTCGGTATTTGAGCAGGTATAGTGGGAACTAGCCTAAGAATTTTAATTCGTATTGAATTAGGACAGCCCGGGCTATTCCTTGAAGATGACCAAACTTACAACGTTATTGTTACAGCGCATGCTTTTATTATAATTTTTTTTATAATTATACCAATTATAATCGGTGGATTTGGTAATTGATTAATCCCTCTTATGTTGGGGGCTCCAGATATAGCATTCCCACGAATAAATAATATAAGATTTTGATTATTACCCCCTTCTTTAACTTTACTTCTTTCCAGAAGTCTAGTAAATACCGGGGCTGGGACGGGGTGAACTGTCTACCCTCCTCTTTCTAGTGCAATTGCACACACAGGGGCCTCAGTAGATTTAGCTATTTTTTCTTTGCATTTGGCAGGTGTTAGATCTATTTTAGGGGCTGTAAATTTTATTACAACAATTATTAATATACGATCTAACAGGCTATCTTTAGAACGAATACCTTTATTCGTTTGATCTGTGTTAATTACAGCAGTTTTATTATTACTTTCTTTACCTGTTCTAGCAGGGGCTATTACAATACTATTAACAGATCGTAATATTAATACTTCATTTTTTGACCCAGCAGGAGGGGGCGACCCTATTCTTTACCAACATTTATTTTGATTTTTT
>Nzonatus SX1
GATATTGGTACATTATATTTCTTATTCGGTATTTGAGCAGGTATAGTGGGAACTAGCCTAAGAATTTTAATTCGTATTGAATTAGGACAGCCTGGGCTATTCCTTGAAGATGACCAAACTTACAACGTTATTGTTACAGCGCATGCTTTTATTATAATTTTTTTTATAATTATACCAATTATAATCGGTGGATTTGGTAATTGATTAATCCCTCTTATGTTGGGGGCTCCAGATATAGCATTCCCACGAATAAATAATATAAGATTTTGATTATTACCCCCTTCTTTAACTTTACTTCTTTCCAGAAGTCTAGTAAATACCGGGGCTGGGACGGGGTGAACTGTCTACCCTCCTCTTTCTAGTGCAATTGCACACACAGGGGCCTCAGTAGATTTAGCTATTTTTTCTTTGCATTTGGCAGGTGTTAGATCTATTTTAGGGGCTGTAAATTTTATTACAACAATTATTAATATACGATCTAACAGACTATCTTTAGAACGAATACCTTTATTCGTTTGATCTGTGTTAATTACAGCAGTTTTATTATTACTTTCTTTACCTGTTCTAGCAGGGGCTATTACAATACTATTAACAGATCGTAATATTAATACTTCATTTTTTGATCCAGCAGGAGGGGGCGACCCTATTCTTTATCAACATTTATTTTGATTTTTC
>Nzonatus GX5
GATATTGGTACATTATATTTTTTATTCGGTATTTGAGCGGGTATAGTAGGAACTAGACTAAGAATTTTAATTCGTATTGAATTAGGACAGCCTGGGCTATTCCTTGAAGATGACCAAACTTACAACGTTATTGTTACAGCGCATGCTTTTATTATAATTTTTTTTATAATTATACCAATTATAATTGGGGGATTTGGTAATTGATTAATCCCTCTTATGTTGGGGGCTCCAGATATAGCATTCCCACGAATAAATAATATAAGATTTTGGTTATTACCCCCCTCTTTAACTTTACTTCTTTCCAGAAGTTTAGTAAATACCGGGGCTGGAACGGGGTGAACTGTTTACCCTCCTCTTTCTAGTGCAATTGCACACACAGGTGCCTCAGTAGATTTAGCTATTTTTTCTTTGCATTTGGCAGGTGTTAGATCTATTTTAGGGGCTGTAAATTTTATTACAACAATTATTAATATACGATCTAACAGACTATCTTTAGAACGAATACCTTTATTCGTTTGATCTGTGTTAATTACAGCAGTTTTATTATTACTTTCTTTACCTGTTCTAGCAGGGGCTATTACAATACTATTAACAGATCGTAATATTAATACTTCATTTTTTGATCCAGCAGGAGGAGGCGACCCTATTCTTTACCAACATTTATTTTGATTTTTT
>Nzonatus GX4
GATATTGGTACATTATATTTTTTATTCGGTATTTGAGCGGGTATAGTAGGAACTAGACTAAGAATTTTAATTCGTATTGAATTAGGACAGCCTGGGCTATTCCTTGAAGATGACCAAACTTACAACGTTATTGTTACAGCGCATGCTTTTATTATAATTTTTTTTATAATTATACCAATTATAATTGGGGGATTTGGTAATTGATTAATCCCTCTTATGTTGGGGGCTCCAGATATAGCATTCCCACGAATAAATAATATAAGATTTTGGTTATTACCCCCCTCTTTAACTTTACTTCTTTCCAGAAGTCTAGTAAATACCGGGGCTGGAACGGGGTGAACTGTTTACCCTCCTCTTTCTAGTGCAATTGCACACACAGGTGCCTCAGTAGATTTAGCTATTTTTTCTTTGCATTTGGCAGGTGTTAGATCTATTTTAGGGGCTGTAAATTTTATTACAACAATTATTAATATACGATCTAACAGACTATCTTTAGAACGAATACCTTTATTCGTTTGATCTGTGTTAATTACAGCAGTTTTATTATTACTTTCTTTACCTGTTCTAGCAGGGGCTATTACAATACTATTAACAGATCGTAATATTAATACTTCATTTTTTGATCCAGCAGGAGGAGGTGACCCTATTCTTTACCAACATTTATTTTGATTTTTT
>Nzonatus GX3
GATATTGGTACATTATATTTCTTATTCGGTATTTGAGCAGGTATAGTGGGAACTAGCCTAAGAATTTTAATTCGTATTGAATTAGGACAGCCTGGGCTATTCCTTGAAGATGACCAAACTTACAACGTTATTGTTACAGCGCATGCTTTTATTATAATTTTTTTTATAATTATACCAATTATAATCGGTGGATTTGGTAATTGATTAATCCCTCTTATGTTGGGGGCTCCAGATATAGCATTCCCACGAATAAATAATATAAGATTTTGATTATTACCCCCTTCTTTAACTTTACTTCTTTCCAGAAGTCTAGTAAATACCGGGGCTGGGACGGGGTGAACTGTCTACCCTCCTCTTTCTAGTGCAATTGCACACACAGGGGCCTCAGTAGATTTAGCTATTTTTTCTTTGCATTTGGCAGGTGTTAGATCTATTTTAGGGGCTGTAAATTTTATTACAACAATTATTAATATACGATCTAACAGACTATCTTTAGAACGAATACCTTTATTCGTTTGATCTGTGTTAATTACAGCAGTTTTATTATTACTTTCTTTACCTGTTCTAGCAGGGGCTATTACAATACTATTAACAGATCGTAATATTAATACTTCATTTTTTGACCCAGCAGGAGGGGGCGACCCTATTCTTTATCAACATTTATTTTGATTTTTT
>Nzonatus GX2
GATATTGGTACATTATATTTTTTATTCGGTATTTGAGCGGGTATAGTAGGAACTAGCCTAAGAATTTTAATTCGTATTGAATTAGGACAACCTGGGCTATTCCTTGAAGATGACCAAACTTACAACGTTATTGTTACAGCGCATGCTTTTATTATAATTTTTTTTATAATTATACCAATTATAATTGGGGGATTTGGTAATTGATTAATCCCTCTTATGTTGGGGGCTCCAGATATAGCATTCCCACGAATAAATAATATAAGATTTTGGTTATTACCCCCCTCTTTAACTTTACTTCTTTCCAGAAGTCTAGTAAATACCGGGGCTGGAACGGGGTGAACTGTTTACCCCCCTCTTTCTAGTGCAATTGCACACACAGGAGCCTCAGTAGATTTAGCTATTTTTTCTTTGCATTTGGCAGGTGTTAGATCTATCTTAGGGGCTGTAAATTTTATTACAACAATTATTAATATACGATCTAACAGGCTATCTTTAGAACGAATACCTTTATTCGTTTGATCTGTGTTAATTACAGCAGTTTTATTATTACTTTCTTTACCTGTTCTAGCAGGGGCTATTACAATATTATTAACAGATCGTAATATTAATACTTCATTTTTTGACCCAGCAGGAGGGGGTGACCCTATTCTTTACCAACATTTATTTTGATTTTTT
>Nzonatus GX1
GATATTGGTACATTATATTTTTTATTCGGTATTTGAGCGGGTATAGTAGGAACTAGACTAAGAATTTTAATTCGTATTGAATTAGGACAGCCTGGGCTATTCCTTGAAGATGACCAAACTTACAACGTTATTGTTACAGCGCATGCTTTTATTATAATTTTTTTTATAATTATACCAATTATAATTGGGGGATTTGGTAATTGATTAATCCCTCTTATGTTGGGGGCTCCAGATATAGCATTCCCACGAATAAATAATATAAGATTTTGGTTATTACCCCCCTCTTTAACTTTACTTCTTTCCAGAAGTTTAGTAAATACCGGGGCTGGAACGGGGTGAACTGTTTACCCTCCTCTTTCTAGTGCAATTGCACACACAGGTGCCTCAGTAGATTTAGCTATTTTTTCTTTGCATTTGGCAGGTGTTAGATCTATTTTAGGGGCTGTAAATTTTATTACAACAATTATTAATATACGATCTAACAGACTATCTTTAGAACGAATACCTTTATTCGTTTGATCTGTGTTAATTACAGCAGTTTTATTATTACTTTCTTTACCTGTTCTAGCAGGGGCTATTACAATACTATTAACAGATCGTAATATTAATACTTCATTTTTTGATCCAGCAGGAGGAGGCGACCCTATTCTTTACCAACATTTATTTTGATTTTTT
>Nzonatus CQ
GATATTGGTACATTATATTTTTTATTCGGTATTTGAGCGGGTATAGTAGGAACTAGCCTAAGAATTTTAATTCGTATTGAATTAGGACAGCCTGGGCTATTCCTTGAAGATGACCAAACTTACAACGTTATTGTTACAGCGCATGCTTTTATTATAATTTTTTTTATAATTATACCAATTATAATTGGGGGATTTGGTAATTGATTAATCCCTCTTATGTTGGGGGCTCCAGATATAGCATTCCCACGAATAAATAATATAAGATTTTGGTTATTACCCCCCTCTTTAACTTTACTTCTTTCCAGAAGTCTAGTAAATACCGGGGCTGGAACGGGGTGAACTGTTTACCCTCCTCTTTCTAGTGCAATTGCACACACAGGGGCCTCAGTAGATTTAGCTATTTTTTCTTTGCATTTGGCAGGTGTTAGATCTATTTTAGGGGCTGTAAATTTTATTACAACAATTATTAATATACGATCTAACAGACTATCTTTAGAACGAATACCCTTATTCGTTTGATCTGTGTTAATTACAGCAGTTTTATTATTACTTTCTTTACCTGTTTTAGCAGGGGCTATTACAATACTATTAACAGATCGTAATATTAACACTTCATTTTTTGACCCGGCAGGAGGGGGTGACCCTATTCTTTATCAACATTTATTTTGATTTTTC
>Nkunmingensis YN4
GATATTGGTACATTATATTTTTTATTTGGTATTTGAGCAGGAATAGTAGGAACTAGTTTAAGAATTTTAATTCGTATTGAACTAGGACAACCAGGGCTTTTTTTAGAAGATGACCAAACTTATAATGTTATTGTTACAGCTCATGCTTTTATTATAATTTTTTTTATAATTATACCAATTATAATTGGGGGATTTGGTAATTGATTAATTCCTTTAATATTAGGGGCTCCAGATATAGCATTCCCACGTATAAATAATATAAGATTTTGGTTATTACCTCCTTCTTTAACTTTGCTTCTCTCTAGAAGATTGGTAAATACAGGTGCAGGAACAGGATGAACTGTTTACCCTCCTCTTTCAAGAGCAATTGCCCATACTGGAGCTTCAGTAGATCTAGCTATTTTTTCTTTACATTTAGCGGGTGTTAGATCTATTTTGGGGGCTGTAAATTTTATTACAACAATTATTAACATACGATCTAATAGTTTATCTTTAGAACGTATACCTTTATTTGTATGATCTGTATTAATTACAGCTGTTTTATTGTTACTTTCTTTGCCTGTCCTAGCAGGAGCTATTACTATATTATTAACAGACCGAAATATTAATACTTCATTTTTTGACCCTGCAGGTGGAGGTGACCCAATTCTTTATCAACATTTATTTTGATTTTTT
>Nkunmingensis YN3
GATATTGGTACATTATATTTTTTATTTGGTATTTGAGCAGGAATAGTAGGAACTAGTTTAAGAATTTTAATTCGTATTGAACTAGGACAACCAGGGCTTTTTTTAGAAGATGACCAAACTTATAATGTTATTGTTACAGCTCATGCTTTTATTATAATTTTTTTTATAATTATACCAATTATAATTGGGGGATTTGGTAATTGATTAATTCCTTTAATATTAGGGGCTCCAGATATAGCATTCCCACGTATAAATAATATAAGATTTTGGTTATTACCCCCTTCTTTAACTTTGCTTCTCTCTAGAAGATTGGTAAATACAGGTGCAGGAACAGGATGAACTGTTTACCCTCCTCTTTCAAGAGCAATTGCCCATACTGGAGCTTCAGTAGATCTAGCTATTTTTTCTTTACATTTAGCGGGTGTTAGATCTATTTTGGGGGCTGTAAATTTTATTACAACAATTATTAACATACGATCTAATAGCTTATCTTTAGAACGTATACCTTTATTTGTATGATCTGTATTAATTACAGCTGTTTTATTGTTACTTTCTTTGCCTGTCCTAGCAGGAGCTATTACTATATTATTAACAGACCGAAATATTAATACTTCATTTTTTGACCCTGCAGGGGGAGGTGACCCAATTCTTTATCAACATTTATTTTGATTTTTT
>Nkunmingensis YN1
GATATTGGTACATTATATTTTTTATTTGGTATTTGAGCAGGAATAGTAGGAACTAGTTTAAGAATTTTAATTCGTATTGAACTAGGACAACCAGGGCTTTTTTTAGAAGATGACCAAACTTATAATGTTATTGTTACAGCTCATGCTTTTATTATAATTTTTTTTATAATTATACCAATTATAATTGGGGGATTTGGTAATTGATTAATTCCTTTAATATTAGGGGCTCCAGATATAGCATTCCCACGTATAAATAATATAAGATTTTGGTTATTACCTCCTTCTTTAACTTTGCTTCTCTCTAGAAGATTGGTAAATACAGGTGCAGGAACAGGATGAACTGTTTACCCTCCTCTTTCAAGAGCAATTGCCCATACTGGAGCTTCAGTAGATCTAGCTATTTTTTCTTTACATTTAGCGGGTGTTAGATCTATTTTGGGGGCTGTAAATTTTATTACAACAATTATTAACATACGATCTAATAGCTTATCTTTAGAACGTATACCTTTATTTGTATGATCTGTATTAATTACAGCTGTTTTATTGTTACTTTCTTTGCCTGTCCTAGCAGGAGCTATTACTATATTATTAACAGACCGAAATATTAATACTTCATTTTTTGACCCTGCAGGTGGAGGTGACCCAATTCTTTATCAACATTTATTTTGATTTTTT
>Nhexagonus XZ2
GATATTGGTACATTATATTTTTTATTTGGGATTTGAGCAGGTATAGTAGGAACTAGCCTAAGAATTTTAATTCGTATTGAATTAGGACAGCCTGGGTTATTCCTTGAAGACGACCAAACTTATAATGTTATTGTTACAGCACATGCTTTTATTATAATTTTTTTTATAATTATACCAATTATAATTGGAGGATTTGGTAATTGATTAATTCCTTTAATATTAGGAGCCCCTGATATGGCTTTCCCTCGAATAAATAATATAAGATTTTGGTTATTGCCTCCTTCATTAACTTTACTTCTTTCTAGAAGTTTAGTAAATACAGGTGCAGGTACCGGATGAACTGTGTACCCACCCTTGTCTAGAGCTATTGCACATACAGGTGCATCGGTAGATTTAGCAATCTTCTCCCTTCATTTAGCCGGTGTTAGATCTATTCTGGGCGCTGTTAATTTTATTACAACAATTATTAATATACGATCTAATAGATTATCTTTAGAGCGGATACCTCTATTTGTTTGATCCGTTTTAATTACAGCTGTTTTATTATTACTTTCTTTACCAGTGTTAGCTGGTGCTATCACTATACTTTTAACAGATCGTAATATTAATACATCGTTTTTTGACCCCGCAGGGGGGGGAGACCCAATTCTTTACCAACATTTATTTTGATTTTTT
>Nhexagonus XZ1
GATATTGGTACATTATATTTTTTATTTGGGATTTGAGCAGGTATAGTAGGAACTAGCCTAAGAATTTTAATTCGTATTGAATTAGGACAGCCTGGGTTATTCCTTGAAGACGACCAAACTTATAATGTTATTGTTACAGCACATGCTTTTATTATAATTTTTTTTATAATTATACCAATTATAATTGGAGGATTTGGTAATTGATTAATTCCTTTAATATTAGGAGCCCCTGATATGGCTTTCCCTCGAATAAATAATATAAGATTTTGGTTATTGCCTCCTTCATTAACTTTACTTCTTTCTAGAAGTTTAGTAAATACAGGTGCAGGTACCGGATGAACTGTGTACCCACCTTTGTCTAGAGCTATCGCACATACAGGTGCATCGGTAGATTTAGCAATCTTCTCCCTTCATTTAGCCGGTGTTAGATCTWTTCTGGGCGCTGTTAATTTTATTACAACAATTATTAATATACGATCTAATAGATTATCTTTAGAGCGGATACCTCTATTTGTTTGATCCGTTTTAATTACAGCTGTTTTATTATTACTTTCTTTACCAGTGTTAGCTGGTGCTATCACTATACTTTTAACAGATCGTAATATTAATACATCGTTTTTTGACCCCGCAGGAGGGGGAGACCCAATTCTTTACCAACATTTATTTTGATTTTTT
>Nfoliaceus SX
GATATTGGTACATTATATTTTTTATTCGGCATTTGGGCCGGTATAGTAGGGACTAGATTAAGAATTCTAATTCGTATTGAATTAGGTCAACCTGGTCTTTTCTTAGAAGATGACCAAACTTATAATGTTATTGTTACAGCTCATGCTTTTATTATAATTTTTTTTATAATTATGCCTATTATAATTGGAGGCTTTGGCAATTGACTAATTCCTTTAATATTAGGAGCTCCTGATATGGCATTTCCTCGGATAAACAACATAAGATTTTGATTGCTGCCTCCTTCTTTAACATTACTTCTCTCAAGAAGATTAGTCAATACTGGGGCTGGAACTGGGTGAACAGTTTACCCTCCTCTTTCTAGAGCAATTGCCCATACTGGAGCCTCAGTGGATTTAGCAATTTTTTCTTTGCATTTAGCAGGTGTGAGATCTATTTTAGGGGCGGTAAATTTTATTACAACAATTATTAATATACGGTCTAACAGGCTGTCACTCGAGCGGATGCCTTTATTTGTTTGATCAGTATTAATTACAGCGGTTTTATTATTACTTTCTTTACCAGTGTTGGCCGGAGCCATTACGATACTATTAACAGATCGTAATATTAATACCTCATTTTTTGACCCCGCTGGCGGGGGTGACCCCATTTTATACCAACATTTATTTTGATTTTTT
>Nfoliaceus SC
GATATTGGTACATTATATTTTTTATTCGGCATTTGGGCCGGTATAGTAGGGACTAGATTAAGAATTCTAATTCGTATTGAATTAGGTCAACCTGGTCTTTTCTTAGAAGATGACCAAACTTATAATGTTATTGTTACAGCTCATGCTTTTATTATAATTTTTTTTATAATTATGCCTATTATAATTGGAGGCTTTGGTAATTGACTAATTCCTTTAATATTGGGAGCTCCTGATATGGCATTTCCTCGGATAAACAACATAAGATTTTGATTGTTGCCTCCTTCTTTAACATTACTTCTCTCAAGAAGATTAGTCAATACTGGGGCTGGAACTGGGTGAACAGTTTACCCTCCTCTTTCTAGAGCAATTGCCCATACTGGAGCCTCAGTGGATTTAGCAATTTTTTCTTTGCATTTAGCAGGTGTGAGATCTATTTTAGGGGCGGTAAATTTTATTACAACAATTATTAATATACGGTCTAACAGACTGTCACTCGAGCGGATGCCTTTATTTGTTTGATCAGTATTAATTACAGCGGTTTTATTATTACTTTCTTTACCAGTGTTGGCCGGAGCCATTACGATACTATTAACAGATCGTAATATTAATACCTCATTTTTTGACCCCGCCGGTGGGGGTGACCCCATTTTATACCAACATTTATTTTGATTTTTT
>Nexternus XZ
GATATTGGTACATTATATTTTTTGTTTGGGATTTGAGCCGGTATGGTAGGTACCAGTTTAAGAATTTTAATTCGAATTGAATTAGGACAACCAGGACTTTTTCTTGAAGATGACCAAACCTATAATGTTATTGTTACAGCTCACGCTTTCATTATAATTTTTTTTATGATTATACCTATTATAATTGGTGGATTTGGTAATTGACTAATTCCTTTAATGTTGGGGGCCCCAGACATAGCTTTCCCTCGTATAAACAATATAAGATTTTGATTACTTCCTCCTTCATTGACCCTTCTTTTATCAAGTAGATTAGTAAATACAGGGGCTGGAACTGGATGAACTGTTTACCCCCCTTTGTCTAGAGCAATTGCGCATACAGGAGCTTCCGTAGATTTGGCAATTTTTTCTTTACATTTAGCGGGTGTAAGATCAATTTTAGGAGCAGTTAATTTTATTACAACGATTATTAATATGCGATCCAATAGATTATCTTTAGAGCGTATACCTTTATTCGTCTGGTCAGTATTAATTACAGCTGTTTTATTATTACTTTCTTTACCTGTATTGGCTGGTGCCATTACTATATTATTAACCGACCGAAATATTAATACCTCATTTTTTGACCCAGCTGGGGGAGGAGACCCAATTCTTTACCAACATTTATTTTGGTTTTTT
>Ndictyodromus YN4
GATATTGGTACATTATATTTTTTATTTGGCATTTGGGCAGGCATAGTAGGAACTAGATTAAGAATTTTGATTCGTATCGAATTAGGCCAACCTGGTCTTTTCCTAGAAGATGACCAGACTTATAATGTTATTGTTACAGCTCATGCTTTTATTATAATTTTTTTTATAATTATACCTATTATGATCGGGGGATTTGGTAATTGATTAATTCCTTTGATATTGGGGGCCCCTGACATAGCATTTCCCCGGATAAATAATATAAGATTTTGGTTGTTGCCCCCCTCTTTAACCCTACTTCTTTCTAGAAGTCTGGTAAACACAGGGGCAGGTACAGGGTGAACAGTCTACCCCCCTCTATCAAGAGCAATTGCGCATACAGGAGCTTCCGTAGATTTGGCAATTTTTTCTTTACATTTGGCGGGAGTAAGATCTATTTTAGGGGCTGTAAATTTTATTACAACAATTATTAATATACGATCTAATAGTTTATCCCTAGAACGAATACCATTATTTGTTTGGTCAGTTTTAATTACAGCAGTTTTATTATTACTTTCTTTACCTGTTTTAGCAGGAGCTATTACTATGTTATTAACAGATCGTAATATCAATACTTCGTTTTTTGACCCTGCAGGAGGGGGTGACCCTATTTTGTATCAACATTTATTCTGATTTTTT
>Ndictyodromus YN3
GATATTGGTACATTATATTTTTTATTTGGCATTTGGGCAGGCATAGTAGGAACTAGATTAAGAATTTTGATTCGTATCGAATTAGGCCAACCTGGTCTTTTCCTAGAAGATGACCAGACTTATAATGTTATTGTCACAGCTCATGCTTTTATTATAATTTTTTTTATAATTATACCTATTATGATTGGGGGATTTGGTAATTGATTAATTCCTTTGATATTGGGGGCCCCTGACATAGCATTTCCCCGGATAAATAATATAAGATTTTGATTATTGCCCCCCTCTTTAACCCTACTTCTTTCTAGAAGTCTGGTGAACACAGGGGCAGGTACAGGGTGAACAGTCTACCCCCCTCTATCAAGAGCAATTGCGCATACAGGAGCTTCTGTAGATTTGGCAATTTTTTCTTTACATTTGGCGGGAGTAAGATCTATTTTAGGGGCTGTAAATTTTATTACAACAATTATTAATATACGATCTAATAGTTTATCCCTAGAACGAATACCATTATTTGTTTGGTCAGTTTTAATTACAGCAGTTTTATTATTACTTTCTTTACCTGTTTTAGCAGGAGCTATTACTATGTTATTAACAGATCGTAATATCAATACTTCATTTTTTGACCCTGCAGGAGGGGGTGACCCCATTTTGTATCAACATTTATTCTGATTTTTT
>Ndictyodromus YN2
GATATTGGTACATTATATTTTTTATTTGGCATTTGGGCAGGCATAGTAGGAACTAGATTAAGAATTTTGATTCGTATCGAATTAGGCCAACCTGGTCTTTTCCTAGAAGATGACCAAACTTATAATGTTATTGTTACAGCTCATGCTTTTATTATAATTTTTTTTATAATTATACCTATTATGATTGGGGGATTTGGTAATTGATTAATTCCTTTGATATTGGGGGCCCCTGATATAGCATTTCCCCGGATAAATAATATAAGATTTTGGTTATTGCCCCCCTCTTTAACCCTACTTCTTTCTAGAAGTCTGGTGAACACAGGGGCAGGTACAGGGTGAACAGTCTACCCTCCTCTATCAAGAGCAATTGCACATACAGGAGCTTCCGTAGATTTGGCAATTTTTTCTTTACATCTGGCGGGAGTAAGATCTATTTTAGGGGCTGTAAATTTTATTACAACAATTATTAATATACGATCTAATAGTTTATCCTTAGAACGAATACCACTATTTGTTTGGTCAGTTTTAATTACAGCAGTTTTATTATTACTTTCTTTACCTGTTTTAGCAGGAGCTATTACTATGTTATTAACAGATCGTAATATCAATACTTCGTTTTTTGACCCTGCAGGAGGGGGTGATCCTATTTTATACCAACATTTATTTTGATTTTTT
>Ndictyodromus YN1
GATATTGGTACATTATATTTTTTATTTGGCATTTGGGCAGGCATAGTAGGAACTAGATTAAGAATTTTGATTCGTATCGAATTAGGCCAACCTGGTCTTTTCCTAGAAGATGACCAAACTTATAATGTTATTGTTACAGCTCATGCTTTTATTATAATTTTTTTTATAATTATACCTATTATGATTGGGGGATTTGGTAATTGATTAATTCCTTTGATATTGGGGGCCCCTGATATAGCATTTCCCCGGATAAATAATATAAGATTTTGGTTATTGCCCCCCTCTTTAACCCTACTTCTTTCTAGAAGTCTGGTGAACACAGGGGCAGGTACAGGGTGAACAGTCTACCCTCCTCTATCAAGAGCAATTGCACATACAGGAGCTTCCGTAGATTTGGCAATTTTTTCTTTACATCTGGCGGGAGTAAGATCTATTTTAGGGGCTGTAAATTTTATTACAACAATTATTAATATACGATCTAATAGTTTATCCTTAGAACGAATACCACTATTTGTTTGGTCAGTTTTAATTACAGCAGTTTTATTATTACTTTCTTTACCTGTTTTAGCAGGAGCTATTACTATGTTATTAACAGATCGTAATATCAATACTTCGTTTTTTGACCCTGCAGGAGGGGGTGATCCTATTTTATATCAACATTTATTTTGATTTTTT
>Ndictyodromus GX3
GATATTGGTACATTATATTTTTTATTTGGCATTTGGGCAGGCATAGTAGGAACTAGATTAAGAATTTTGATTCGTATCGAATTAGGCCAACCTGGTCTTTTCCTAGAAGATGACCAAACTTATAATGTTATTGTTACAGCTCATGCTTTTATTATAATTTTTTTTATAATTATACCTATTATGATTGGGGGGTTTGGTAATTGATTAATTCCTTTGATATTGGGGGCCCCTGACATAGCATTTCCCCGGATAAATAATATAAGATTTTGATTATTGCCCCCCTCTTTAACCCTACTCCTTTCTAGAAGTCTGGTAAACACGGGAGCAGGTACAGGGTGAACAGTCTATCCTCCTCTGTCAAGAGCAATTGCACATACAGGAGCTTCCGTAGATTTGGCAATTTTTTCTTTACATTTGGCGGGAGTAAGATCTATTTTAGGAGCTGTAAATTTTATTACAACAATTATTAATATACGATCTAATAGTTTATCCTTAGAACGAATACCGCTATTTGTTTGGTCAGTTTTAATTACAGCAGTTTTATTATTACTTTCTTTACCTGTTTTAGCAGGAGCTATTACTATGTTATTAACAGATCGTAATATCAATACTTCGTTTTTTGACCCTGCAGGAGGGGGTGACCCTATTTTGTACCAACATTTATTTTGATTTTTT
>Ndictyodromus GX2
GATATTGGTACATTATATTTTTTATTTGGCATTTGGGCAGGCATAGTAGGAACTAGATTAAGAATTTTGATTCGTATCGAATTAGGCCAACCTGGTCTTTTCCTAGAAGATGACCAAACTTATAATGTTATTGTTACAGCTCATGCTTTTATTATAATTTTTTTTATAATTATACCTATTATGATTGGGGGGTTTGGTAATTGATTAATTCCTTTGATATTGGGGGCCCCTGACATAGCATTTCCCCGGATAAATAATATAAGATTTTGATTATTGCCCCCCTCTTTAACCCTACTCCTTTCTAGAAGTCTGGTAAACACGGGAGCAGGTACAGGGTGAACAGTCTATCCTCCTCTGTCAAGAGCAATTGCACATACAGGAGCTTCCGTAGATTTGGCAATTTTTTCTTTACATTTGGCGGGAGTAAGATCTATTTTAGGAGCTGTAAATTTTATTACAACAATTATTAATATACGATCTAATAGTTTATCCTTAGAACGAATACCGCTATTTGTTTGGTCAGTTTTAATTACAGCAGTTTTATTATTACTTTCTTTACCTGTTTTAGCAGGAGCTATTACTATGTTATTAACAGATCGTAATATCAATACTTCGTTTTTTGACCCTGCAGGAGGGGGTGACCCTATTTTGTACCAACATTTATTTTGATTTTTT
>Ndictyodromus GX1
GATATTGGTACATTATATTTTTTATTTGGCATTTGGGCAGGCATAGTAGGAACTAGATTAAGAATTTTGATTCGTATCGAATTAGGCCAACCTGGTCTTTTCCTAGAAGATGACCAAACTTATAATGTTATTGTTACAGCTCATGCTTTTATTATAATTTTTTTTATAATTATACCTATTATGATTGGGGGGTTTGGTAATTGATTAATTCCTTTGATATTGGGGGCCCCTGACATAGCATTTCCCCGGATAAATAATATAAGATTTTGATTATTGCCCCCCTCTTTAACCCTACTCCTTTCTAGAAGTCTGGTAAACACGGGAGCAGGTACAGGGTGAACAGTCTATCCTCCTCTGTCAAGAGCAATTGCACATACAGGAGCTTCCGTAGATTTGGCAATTTTTTCTTTACATTTGGCGGGAGTAAGATCTATTTTAGGAGCTGTAAATTTTATTACAACAATTATTAATATACGATCTAATAGTTTATCCTTAGAACGAATACCGCTATTTGTTTGGTCAGTTTTAATTACAGCAGTTTTATTATTACTTTCTTTACCTGTTTTAGCAGGAGCTATTACTATGTTATTAACAGATCGTAATATCAATACTTCGTTTTTTGACCCTGCAGGAGGGGGTGACCCTATTTTGTACCAACATTTATTTTGATTTTTT
>Ndictyodromus GX
GATATTGGTACATTATATTTTTTATTTGGCATTTGGGCAGGTATAGTAGGAACTAGATTAAGAATTTTGATTCGTATCGAATTAGGCCAACCTGGTCTTTTCCTAGAAGATGACCAAACTTATAATGTTATTGTTACAGCTCATGCTTTTATTATAATTTTTTTTATAATTATACCTATTATGATTGGGGGGTTTGGTAATTGATTAATTCCTTTGATATTGGGGGCCCCTGACATAGCATTTCCCCGGATAAATAATATAAGATTTTGATTATTGCCCCCCTCTTTAACCCTACTCCTTTCTAGAAGTCTGGTAAACACGGGAGCAGGTACAGGGTGAACAGTCTATCCTCCTCTGTCAAGAGCAATTGCACATACAGGAGCTTCCGTAGATTTGGCAATTTTTTCTTTACATTTGGCGGGAGTAAGATCTATTTTAGGAGCTGTAAATTTTATTACAACAATTATTAATATACGATCTAATAGTTTATCCTTAGAACGAATACCGCTATTTGTTTGGTCAGTTTTAATTACAGCAGTTTTATTATTACTTTCTTTACCTGTTTTAGCAGGAGCTATTACTATGTTATTAACAGATCGTAATATCAATACTTCGTTTTTTGACCCTGCAGGAGGGGGTGACCCTATTTTGTACCAACATTTATTTTGATTTTTC
>Ndictyodromus FJ
GATATTGGTACATTATATTTTTTATTTGGCATTTGGGCAGGCATAGTAGGAACTAGATTAAGAATTTTGATTCGTATCGAATTAGGCCAACCTGGTCTTTTCCTAGAAGATGACCAAACTTATAATGTTATTGTTACAGCTCATGCTTTTATTATAATTTTTTTTATAATTATACCTATTATGATTGGGGGGTTTGGTAATTGATTAATTCCTTTGATATTGGGGGCCCCTGACATAGCATTTCCCCGGATAAATAATATAAGATTTTGATTATTGCCCCCCTCTTTAACCCTACTCCTTTCTAGAAGTCTGGTAAACACGGGAGCAGGTACAGGGTGAACAGTCTATCCTCCTCTGTCAAGAGCAATTGCACATACAGGAGCTTCCGTAGATTTGGCAATTTTTTCTTTACATTTGGCGGGAGTAAGATCTATTTTAGGAGCTGTAAATTTTATTACAACAATTATTAATATACGATCTAATAGTTTATCCTTAGAACGAATACCGCTATTTGTTTGGTCAGTTTTAATTACAGCAGTTTTATTATTACTTTCTTTACCTGTTTTAGCAGGAGCTATTACTATGTTATTAACAGATCGTAATATCAATACTTCGTTTTTTGACCCTGCAGGAGGGGGTGACCCTATTTTGTACCAACATTTATTTTGATTTTTT
>Ndictyodromus CQ
GATATTGGTACATTATATTTTTTATTTGGCATTTGGGCAGGCATAGTAGGAACTAGATTAAGAATTTTGATTCGTATCGAATTAGGCCAACCTGGTCTTTTCCTAGAAGATGACCAGACTTATAATGTTATTGTTACTGCTCATGCTTTTATTATAATTTTTTTTATAATTATACCTATTATGATTGGGGGATTTGGTAATTGATTAATTCCTTTGATATTGGGGGCCCCTGACATAGCATTTCCCCGGATAAATAATATAAGATTTTGGTTATTGCCCCCCTCTTTAACCCTACTTCTTTCTAGAAGTCTGGTGAACACAGGGGCAGGTACAGGGTGAACAGTCTACCCCCCTCTATCAAGAGCAATTGCACATACAGGAGCTTCCGTAGATTTGGCAATTTTTTCTTTACATTTGGCGGGAGTAAGATCTATTTTAGGGGCTGTAAATTTTATTACAACAATTATTAATATGCGATCTAATAGTTTATCCCTAGAACGAATACCATTATTTGTTTGGTCAGTTTTAATTACAGCAGTTTTATTATTACTTTCTTTACCTGTTTTAGCAGGAGCTATTACTATGTTATTAACAGATCGTAATATCAATACTTCGTTTTTTGACCCTGCAGGAGGGGGTGACCCTATTTTGTATCAACATTTATTCTGATTTTTC
>Ncapacimaculatus HN2
GATATTGGTACATTATATTTTTTATTTGGCATTTGGGCCGGTATGGTAGGAACTAGGTTAAGAATCCTAATTCGTATTGAATTAGGTCAACCTGGTCTTTTCTTAGAAGATGACCAAACTTACAATGTTATTGTTACAGCTCATGCTTTCATTATAATTTTTTTTATAATTATGCCTATTATAATTGGAGGCTTTGGTAATTGATTGATTCCTTTAATATTAGGAGCTCCCGACATGGCCTTCCCTCGGATAAACAATATAAGATTTTGGTTGCTACCTCCTTCTTTGACATTACTTCTCTCAAGAAGATTGGTTAATACCGGGGCCGGAACTGGATGAACAGTTTACCCTCCCCTTTCTAGAGCAATTGCCCATACTGGAGCCTCAGTGGATTTAGCAATTTTTTCTTTGCATTTAGCAGGTGTTAGATCTATTTTAGGAGCAGTAAATTTTATTACAACAATTATTAATATACGATCTAATAGGCTATCTCTCGAACGAATACCTTTATTCGTTTGGTCGGTATTAATTACAGCGGTTTTATTGTTACTTTCTTTACCAGTATTGGCTGGAGCCATTACAATACTGTTAACAGATCGTAATATTAACACCTCATTTTTTGACCCCGCTGGCGGGGGTGACCCTATTCTGTACCAACATTTATTTTGATTTTTT
>Ncapacimaculatus HN1
GATATTGGTACATTATATTTTTTATTTGGCATTTGGGCCGGTATGGTAGGAACTAGGTTAAGAATCCTAATTCGTATTGAATTAGGTCAACCTGGTCTTTTCTTAGAAGATGACCAAACTTACAATGTTATTGTTACAGCTCATGCTTTCATTATAATTTTTTTTATAATTATGCCTATTATAATTGGAGGCTTTGGTAATTGATTGATTCCTTTAATATTAGGAGCTCCCGACATGGCCTTCCCTCGGATAAACAATATAAGATTTTGGTTGCTACCTCCTTCTTTGACATTACTTCTCTCAAGAAGATTGGTTAATACCGGGGCCGGAACTGGATGAACAGTTTACCCTCCCCTTTCTAGAGCAATTGCCCATACTGGAGCCTCAGTGGATTTAGCAATTTTTTCTTTGCATTTAGCAGGTGTTAGATCTATTTTAGGAGCAGTAAATTTTATTACAACAATTATTAATATACGATCTAATAGGCTATCTCTCGAACGAATACCTTTATTCGTTTGGTCGGTATTAATTACAGCGGTTTTATTGTTACTTTCTTTACCAGTATTGGCTGGAGCCATTACAATACTGTTAACAGATCGTAATATTAACACCTCATTTTTTGACCCCGCTGGCGGGGGTGACCCTATTCTGTACCAACATTTATTTTGATTTTTT
>Ncapacimaculatus CQ
GATATTGGTACATTATATTTTTTATTTGGCATTTGGGCCGGTATGGTAGGAACTAGGTTAAGAATCCTAATTCGTATTGAATTAGGTCAACCTGGTCTTTTCTTAGAAGATGACCAAACTTACAATGTTATTGTTACAGCTCATGCTTTCATTATAATTTTTTTTATAATTATGCCTATTATAATTGGAGGCTTTGGTAATTGATTGATTCCTTTAATATTAGGAGCTCCCGACATGGCCTTCCCTCGGATAAACAATATAAGATTTTGGTTGCTACCTCCTTCTTTGACATTACTTCTCTCAAGAAGATTGGTTAATACCGGGGCCGGAACTGGATGAACAGTTTACCCTCCCCTTTCTAGAGCAATTGCCCATACTGGAGCCTCAGTGGATTTAGCAATTTTTTCTTTGCATTTAGCAGGTGTTAGATCTATTTTAGGAGCAGTAAATTTTATTACAACAATTATTAATATACGATCTAATAGGCTATCTCTCGAACGAATACCTTTATTCGTTTGGTCGGTATTAATTACAGCGGTTTTATTGTTACTTTCTTTACCAGTATTGGCTGGAGCCATTACAATACTGTTAACAGATCGTAATATTAACACCTCATTTTTTGACCCCGCTGGCGGGGGTGACCCTATTCTGTACCAACATTTATTTTGATTCTTT
>Nanthracinus XZ
GATATTGGTACATTATATTTTTTATTTGGGATTTGAGCAGGTATAGTAGGAACTAGTTTAAGAATTTTAATTCGAATTGAATTAGGGCAGCCTGGGCTATTTCTTGAAGATGACCAAACCTACAATGTCATTGTTACAGCACATGCCTTTATTATAATTTTTTTTATAATTATACCAATTATAATCGGGGGATTTGGTAATTGATTAATTCCTTTAATATTAGGAGCACCTGATATGGCCTTCCCACGGATAAATAATATAAGATTTTGATTATTACCTCCTTCGTTAACTTTACTTCTCTCAAGAAGTTTAGTAAATACAGGGGCAGGTACAGGTTGGACTGTGTATCCTCCTTTATCTAGAGCTATTGCGCATACTGGTGCGTCAGTAGATTTGGCAATTTTTTCACTTCATTTAGCTGGTGTAAGATCTATTTTAGGCGCGGTTAATTTTATTACAACAATTATTAACATACGATCTAACAGATTATCTTTAGAACGAATACCTCTATTTGTTTGATCAGTTTTAATTACAGCTGTATTATTATTACTTTCTTTACCAGTATTAGCCGGTGCTATTACCATACTTTTGACAGATCGTAATATTAATACCTCGTTTTTTGACCCTGCAGGTGGGGGAGACCCAATTCTTTATCAACATTTATTTTGATTTTTT
>Nanthracinus SX2
GATATTGGTACATTATATTTTTTATTTGGGATTTGAGCAGGTATAGTAGGAACTAGTTTAAGAATTTTAATTCGAATTGAATTAGGGCAGCCTGGGCTATTTCTTGAAGATGACCAAACCTACAATGTCATTGTTACAGCACATGCTTTTATTATAATTTTTTTTATAATTATACCAATTATAATCGGGGGATTTGGTAATTGATTAATTCCTTTAATATTAGGAGCACCTGATATGGCCTTCCCCCGGATAAATAATATAAGATTTTGATTATTACCTCCTTCGCTAACTTTACTTCTCTCAAGAAGTTTAGTAAATACAGGGGCAGGTACAGGTTGGACTGTGTATCCTCCTTTATCTAGAGCTATTGCGCATACTGGTGCGTCAGTAGATTTGGCAATTTTTTCACTTCATTTAGCTGGTGTAAGATCTATTTTAGGCGCGGTTAATTTTATTACAACAATTATTAACATACGATCTAACAGATTATCTTTAGAACGAATACCTCTATTTGTTTGATCAGTTTTAATTACAGCTGTATTATTATTACTTTCTTTACCGGTATTAGCCGGTGCTATTACCATACTTCTGACAGATCGTAATATTAATACCTCGTTTTTTGACCCTGCAGGTGGGGGAGATCCAATTCTTTATCAACATTTATTTTGATTTTTT
>Nanthracinus SX1
GATATTGGTACATTATATTTTTTATTTGGGATTTGAGCAGGTATAGTAGGAACTAGTTTAAGAATTTTAATTCGAATTGAATTAGGGCAGCCTGGGCTATTTCTTGAAGATGACCAAACCTACAATGTCATTGTTACAGCACATGCTTTTATTATAATTTTTTTTATAATTATACCAATTATAATCGGGGGATTTGGTAATTGATTAATTCCTTTAATATTAGGAGCACCTGATATGGCCTTCCCCCGGATAAATAATATAAGATTTTGATTATTACCTCCTTCGCTAACTTTACTTCTCTCAAGAAGTTTAGTAAATACAGGGGCAGGTACAGGTTGGACTGTGTATCCTCCTTTATCTAGAGCTATTGCGCATACTGGTGCGTCAGTAGATTTGGCAATTTTTTCACTTCATTTAGCTGGTGTAAGATCTATTTTAGGCGCGGTTAATTTTATTACAACAATTATTAACATACGATCTAACAGATTATCTTTAGAACGAATACCTCTATTTGTTTGATCAGTTTTAATTACAGCTGTATTATTATTACTTTCTTTACCGGTATTAGCCGGTGCTATTACCATACTTCTGACAGATCGTAATATTAATACCTCGTTTTTTGACCCTGCAGGTGGGGGAGATCCAATTCTTTATCAACATTTATTTTGATTTTTT
>Nanthracinus SX
GATATTGGTACATTATATTTTTTATTTGGGATTTGAGCAGGTATAGTAGGAACTAGTTTAAGAATTTTAATTCGAATTGAATTAGGGCAGCCTGGGCTATTTCTTGAAGATGACCAAACCTACAATGTCATTGTTACAGCACATGCTTTTATTATAATTTTTTTTATAATTATACCAATTATAATCGGGGGATTTGGTAATTGATTAATTCCTTTAATATTAGGAGCACCTGATATGGCCTTCCCCCGGATAAATAATATAAGATTTTGATTATTACCTCCTTCGCTAACTTTACTTCTCTCAAGAAGTTTAGTAAATACAGGGGCAGGTACAGGTTGGACTGTGTATCCTCCTTTATCTAGAGCTATTGCGCATACTGGTGCGTCAGTAGATTTGGCAATTTTTTCACTTCATTTAGCTGGTGTAAGATCTATTTTAGGCGCGGTTAATTTTATTACAACAATTATTAACATACGATCTAACAGATTATCTTTAGAACGAATACCTCTATTTGTTTGATCAGTTTTAATTACAGCTGTATTATTATTACTTTCTTTACCGGTATTAGCCGGTGCTATTACCATACTTCTGACAGATCGTAATATTAATACCTCGTTTTTTGACCCTGCAGGTGGGGGAGATCCAATTCTTTATCAACATTTATTTTGATTTTTT
>Nanthracinus SC3
GATATTGGTACATTATATTTTTTATTTGGGATTTGAGCAGGTATAGTAGGAACTAGTTTAAGAATTTTAATTCGAATTGAATTAGGGCAGCCTGGGCTATTTCTTGAAGATGACCAAACCTACAATGTCATTGTTACAGCACATGCTTTTATTATAATTTTTTTTATAATTATACCAATTATAATCGGGGGATTTGGTAATTGATTAATTCCTTTAATATTAGGAGCACCTGATATGGCCTTCCCACGGATAAATAATATAAGATTTTGATTATTACCTCCTTCGCTAACTTTACTTCTCTCAAGAAGTTTAGTAAATACAGGGGCAGGTACAGGTTGGACTGTGTATCCTCCTTTATCTAGAGCTATTGCGCATACTGGTGCGTCAGTAGATTTGGCAATTTTTTCACTTCATTTAGCTGGTGTAAGATCTATTTTAGGTGCGGTTAATTTTATTACAACAATTATTAACATACGATCTAACAGATTATCTTTAGAACGAATACCTTTATTTGTTTGGTCAGTTTTAATTACAGCTGTATTATTATTACTTTCTTTACCAGTATTAGCCGGTGCTATTACCATACTTCTGACAGATCGTAATATTAATACCTCGTTTTTTGACCCTGCAGGTGGGGGAGACCCAATTCTTTATCAACATTTATTTTGATTTTTT
>Nanthracinus SC2
GATATTGGTACATTATATTTTTTATTTGGGATTTGAGCAGGTATAGTAGGAACTAGTTTAAGAATTTTAATTCGAATTGAATTAGGGCAGCCTGGGCTATTTCTTGAAGATGACCAAACCTACAATGTCATTGTTACAGCACATGCTTTTATTATAATTTTTTTTATAATTATACCAATTATAATCGGGGGATTTGGTAATTGATTAATTCCTTTAATATTAGGAGCACCTGATATGGCCTTCCCACGGATAAATAATATAAGATTTTGATTATTACCTCCTTCGCTAACTTTACTTCTCTCAAGAAGTTTAGTAAATACAGGGGCAGGTACAGGTTGGACTGTGTATCCTCCTTTATCTAGAGCTATTGCGCATACTGGTGCGTCAGTAGATTTGGCAATTTTTTCACTTCATTTAGCTGGTGTAAGATCTATTTTAGGCGCGGTTAATTTTATTACAACAATTATTAACATACGATCTAACAGATTATCTTTAGAACGAATACCTTTATTTGTTTGATCAGTTTTAATTACAGCTGTATTATTATTACTTTCTTTACCAGTATTAGCCGGTGCTATTACCATACTTCTGACAGATCGTAATATTAATACCTCGTTTTTTGACCCTGCAGGTGGGGGAGACCCAATTCTTTATCAACATTTATTTTGATTTTTT
>Nanthracinus SC1
GATATTGGTACATTATATTTTTTATTTGGGATTTGAGCAGGTATAGTAGGAACTAGTTTAAGAATTTTAATTCGAATTGAATTAGGGCAGCCTGGGCTATTTCTTGAAGATGACCAAACCTACAATGTCATTGTTACAGCACATGCTTTTATTATAATTTTTTTTATAATTATACCAATTATAATCGGGGGATTTGGTAATTGATTAATTCCTTTAATATTAGGAGCACCTGATATGGCCTTCCCACGGATAAATAATATAAGATTTTGATTATTACCTCCTTCGCTAACTTTACTTCTCTCAAGAAGTTTAGTAAATACAGGGGCAGGTACAGGTTGGACTGTGTATCCTCCTTTATCTAGAGCTATTGCGCATACGGGTGCGTCAGTAGATTTGGCAATTTTTTCACTTCATTTAGCTGGTGTAAGATCTATTTTAGGCGCAGTTAATTTTATTACAACAATTATTAACATACGATCTAACAGATTATCTTTAGAGCGAATACCTCTATTTGTTTGATCAGTTTTAATTACAGCTGTATTATTATTACTTTCTTTACCAGTATTAGCCGGTGCTATTACCATACTTTTGACAGATCGTAATATTAATACCTCATTTTTTGACCCTGCAGGTGGGGGAGACCCCATTCTTTATCAACATTTATTTTGATTTTTT
>Nanthracinus NP
GATATTGGTACATTATATTTTTTATTTGGGATTTGAGCAGGTATAGTAGGAACTAGTTTAAGAATTTTAATTCGAATTGAATTAGGGCAGCCCGGGCTATTTCTTGAAGATGACCAAACCTACAATGTCATTGTTACAGCACATGCCTTTATTATAATTTTTTTTATAATTATACCAATTATAATCGGGGGATTTGGTAATTGATTAATTCCTTTAATATTAGGAGCACCTGATATGGCCTTCCCACGGATAAATAATATAAGATTTTGATTATTACCTCCTTCGCTAACTTTACTTCTATCAAGAAGTTTAGTAAATACAGGGGCAGGTACAGGTTGGACTGTGTATCCTCCCTTATCTAGAGCTATTGCGCATACTGGTGCGTCAGTAGATTTGGCAATTTTTTCACTTCATTTAGCTGGTGTAAGATCTATTTTAGGCGCGGTTAATTTTATTACAACAATTATTAACATACGATCTAACAGATTATCTTTAGAACGAATACCTCTATTTGTTTGATCAGTTTTAATTACAGCTGTATTATTATTACTTTCTTTACCAGTATTAGCCGGTGCTATTACCATACTTTTGACAGATCGTAATATTAATACCTCGTTTTTTGACCCTGCAGGTGGGGGAGACCCAATTCTTTACCAACATTTATTTTGATTTTTT
>Nanthracinus HB4
GATATTGGTACATTATATTTTTTATTCGGGATTTGAGCAGGTATAGTGGGAACTAGTTTAAGAATTTTAATTCGAATTGAATTAGGGCAGCCGGGGCTATTTCTTGAAGATGACCAAACCTACAATGTCATTGTTACAGCACATGCTTTTATTATAATTTTTTTTATAATTATACCAATTATAATCGGGGGATTTGGTAACTGATTAATTCCTTTAATATTAGGAGCACCTGATATGGCCTTCCCCCGGATAAATAATATAAGATTTTGATTATTACCTCCTTCGCTAACTTTACTTATCTCGAGTAGTTTAGTAAATACAGGTGCAGGTACAGGTTGGACTGTGTATCCTCCTTTATCTAGAGCTATCGCGCATACTGGTGCGTCAGTAGATTTGGCAATTTTTTCACTCCATTTAGCTGGTGTAAGATCTATTTTAGGCGCGGTTAATTTTATTACAACAATTATTAACATACGATCTAACAGATTATCTTTAGAACGAATACCTCTATTTGTTTGATCAGTTTTAATTACAGCTGTATTATTATTACTTTCTTTACCAGTATTAGCCGGTGCTATTACCATACTTTTGACAGATCGTAATATTAATACCTCGTTTTTTGACCCTGCAGGCGGGGGAGATCCAATTCTTTACCAACATTTATTTTGATTTTTT
>Nanthracinus HB3
GATATTGGTACATTATATTTTTTATTCGGGATTTGAGCAGGTATAGTGGGAACTAGTTTAAGAATTTTAATTCGAATTGAATTAGGGCAGCCGGGGCTATTTCTTGAAGATGACCAAACCTACAATGTCATTGTTACAGCACATGCTTTTATTATAATTTTTTTTATAATTATACCAATTATAATCGGGGGATTTGGTAACTGATTAATTCCTTTAATATTAGGAGCACCTGATATGGCCTTCCCCCGGATAAATAATATAAGATTTTGATTATTACCTCCTTCGCTAACTTTACTTATCTCGAGTAGTTTAGTAAATACAGGTGCAGGTACAGGTTGGACTGTGTATCCTCCTTTATCTAGAGCTATCGCGCATACTGGTGCGTCAGTAGATTTGGCAATTTTTTCACTCCATTTAGCTGGTGTAAGATCTATTTTAGGCGCGGTTAATTTTATTACAACAATTATTAACATACGATCTAACAGATTATCTTTAGAACGAATACCTCTATTTGTTTGATCAGTTTTAATTACAGCTGTATTATTATTACTTTCTTTACCAGTATTAGCCGGTGCTATTACCATACTTTTGACAGATCGTAATATTAATACCTCGTTTTTTGACCCTGCAGGCGGGGGAGATCCAATTCTTTACCAACATTTATTTTGATTTTTT
>Nanthracinus HB2
GATATTGGTACATTATATTTTTTATTCGGGATTTGAGCAGGTATAGTGGGAACTAGTTTAAGAATTTTAATTCGAATTGAATTAGGGCAGCCGGGGCTATTTCTTGAAGATGACCAAACCTACAATGTCATTGTTACAGCACATGCTTTTATTATAATTTTTTTTATAATTATACCAATTATAATCGGGGGATTTGGTAACTGATTAATTCCTTTAATATTAGGAGCACCTGATATGGCCTTCCCCCGGATAAATAATATAAGATTTTGATTATTACCTCCTTCGCTAACTTTACTTATCTCGAGTAGTTTAGTAAATACAGGTGCAGGTACAGGTTGGACTGTGTATCCTCCTTTATCTAGAGCTATCGCGCATACTGGTGCGTCAGTAGATTTGGCAATTTTTTCACTCCATTTAGCTGGTGTAAGATCTATTTTAGGCGCGGTTAATTTTATTACAACAATTATTAACATACGATCTAACAGATTATCTTTAGAACGAATACCTCTATTTGTTTGATCAGTTTTAATTACAGCTGTATTATTATTACTTTCTTTACCAGTATTAGCCGGTGCTATTACCATACTTTTGACAGATCGTAATATTAATACCTCGTTTTTTGACCCTGCAGGCGGGGGAGATCCAATTCTTTACCAACATTTATTTTGATTTTTT
>Nanthracinus HB1
GATATTGGTACATTATATTTTTTATTCGGGATTTGAGCAGGTATAGTGGGAACTAGTTTAAGAATTTTAATTCGAATTGAATTAGGGCAGCCGGGGCTATTTCTTGAAGATGACCAAACCTACAATGTCATTGTTACAGCACATGCTTTTATTATAATTTTTTTTATAATTATACCAATTATAATCGGGGGATTTGGTAACTGATTAATTCCTTTAATATTAGGAGCACCTGATATGGCCTTCCCCCGGATAAATAATATAAGATTTTGATTATTACCTCCTTCGCTAACTTTACTTATCTCGAGTAGTTTAGTAAATACAGGTGCAGGTACAGGTTGGACTGTGTATCCTCCTTTATCTAGAGCTATCGCGCATACTGGTGCGTCAGTAGATTTGGCAATTTTTTCACTCCATTTAGCTGGTGTAAGATCTATTTTAGGCGCGGTTAATTTTATTACAACAATTATTAACATACGATCTAACAGATTATCTTTAGAACGAATACCTCTATTTGTTTGATCAGTTTTAATTACAGCTGTATTATTATTACTTTCTTTACCAGTATTAGCCGGTGCTATTACCATACTTTTGACAGATCGTAATATTAATACCTCGTTTTTTGACCCTGCAGGCGGGGGAGATCCAATTCTTTACCAACATTTATTTTGATTTTTT
>Nanthracinus CQ
GATATTGGTACATTATATTTTTTATTTGGGATTTGAGCAGGTATAGTAGGAACTAGTTTAAGAATTTTAATTCGAATTGAATTAGGGCAGCCTGGGCTATTTCTTGAAGATGACCAAACCTACAATGTCATTGTTACAGCACATGCTTTTATTATAATTTTTTTTATAATTATACCAATTATAATCGGGGGATTTGGTAATTGATTAATTCCTTTAATATTAGGAGCACCTGATATGGCCTTCCCCCGGATAAATAATATAAGATTTTGATTATTACCTCCTTCGCTAACTTTACTTCTCTCAAGAAGTTTAGTAAATACAGGGGCAGGTACAGGTTGGACTGTGTATCCTCCTTTATCTAGAGCTATTGCGCATACTGGTGCGTCAGTAGATTTGGCAATTTTTTCACTTCATTTAGCTGGTGTAAGATCTATTTTAGGCGCGGTTAATTTTATTACAACAATTATTAACATACGATCTAACAGATTATCTTTAGAACGAATACCTCTATTTGTTTGATCAGTTTTAATTACAGCTGTATTATTATTACTTTCTTTACCGGTATTAGCCGGTGCTATTACCATACTTCTGACAGATCGTAATATTAATACCTCGTTTTTTGACCCTGCAGGTGGGGGAGACCCAATTCTTTATCAACATTTATTTTGATTTTTC
>MAL-HNF
GATATTGGTACATTATATTTTTTATTTGGTATCTGAGCAGGAATAGTTGGCACTAGACTAAGTATTCTTATTCGAATTGAATTAGGACAACCAGGTTTATTTTTAGAAGATGACCAAACATATAATGTAATTGTTACAGCTCACGCATTTATCATAATTTTTTTTATAATTATACCAATTATAATTGGGGGATTCGGGAACTGGCTAGTTCCTCTTATATTAGGAGCTCCTGATATAGCTTTCCCACGGTTGAATAATATAAGATTTTGACTTTTACCTCCTTCTTTAACTTTACTTCTTTCTAGAAGTCTAGTAAATACAGGGGCTGGTACTGGCTGAACAGTTTATCCTCCTTTATCTAGAGCTATTGCACACACTGGGGCTTCAGTTGATCTGGCAATTTTTTCTCTACATTTAGCAGGTGTTAGATCTATTTTGGGAGCTGTGAATTTTATTACAACAATTATTAATATACGTTCTAATAGATTATCTTTAGAACGTATACCTTTATTTGTGTGATCTGTATTTATTACAGCTGTTTTGTTATTACTTTCTTTGCCAGTTTTAGCTGGCGCTATTACTATATTATTAACAGACCGAAATATTAATACTTCTTTTTTTGACCCAGCAGGAGGGGGTGACCCAATTTTGTACCAACATTTATTTTGATTCTTT
>MAL-GZF
GATATTGGTACATTATATTTTTTATTTGGTATCTGAGCAGGAATAGTTGGCACTAGACTAAGTATTCTTATTCGAATTGAATTAGGACAACCAGGTTTATTTTTAGAAGATGACCAAACATATAATGTAATTGTTACAGCTCACGCATTTATTATAATTTTTTTTATAATTATACCAATTATAATTGGGGGGTTCGGGAACTGGCTAGTTCCTCTTATACTAGGAGCTCCTGATATAGCTTTCCCACGGTTGAATAATATAAGATTTTGACTTTTACCTCCTTCTTTAACTTTACTTCTTTCTAGAAGTCTAGTAAATACAGGGGCTGGTACTGGGTGAACAGTTTATCCTCCTTTATCTAGAGCTATTGCACACACTGGGGCTTCAGTTGATCTGGCAATTTTTTCTCTACATTTAGCAGGTGTTAGATCTATTTTGGGAGCTGTAAATTTTATTACAACAATTATTAATATACGTTCTAATAGATTATCTTTAGAACGTATACCTTTATTTGTGTGATCTGTATTTATTACAGCTGTTTTGTTATTACTTTCTTTGCCAGTTTTAGCCGGCGCTATTACTATATTATTAACAGACCGAAATATTAATACTTCTTTTTTTGACCCAGCAGGAGGGGGTGACCCAATTTTGTACCAACATTTATTTTGATTCTTT
>GcAU2
GATATTGGGACTTTATATTTTTTATTTGGAATCTGAGCTGGAATAGTAGGAACAAGATTAAGTGTTTTAATTCGAATTGAACTAGGACAACCAGGATTATTTTTAGAAGACGATCAAACATATAATGTAATTGTAACAGCACATGCATTTATCATAATTTTCTTCATAATTATACCAATTATAATTGGAGGATTCGGTAATTGACTTGTCCCTCTAATGTTAGGTGCACCTGATATGGCATTCCCACGAATAAATAATATAAGATTTTGGCTGCTCCCTCCTTCACTTATACTTCTTTTATCAAGAAGTTTAGTTAATACAGGGGCAGGCACTGGGTGAACAGTTTACCCTCCTCTCTCTAGAGCAATTGCACACACGGGAGCTTCAATTGATTTAGCAATTTTTTCGCTTCATTTGGCTGGAGTGAGGTCAATTTTAGGTGCAGTAAATTTCATTACTACAATTATCAACATACGTTCTAATAGATTATCACTCGAACGAATACCATTATTTGTTTGGTCAGTATTAATTACGGCTGTACTATTATTGCTTTCATTACCAGTTTTAGCAGGGGCTATTACGATATTATTAACAGATCGTAATATCAATACATCCTTCTTCGATCCAGCCGGGGGTGGAGACCCTATTTTATACCAACATTTGTTTTGATTTTTT
>GcAU1
GATATTGGGACTTTATATTTTTTATTTGGAATCTGAGCTGGAATAGTAGGAACAAGATTAAGTGTTTTAATTCGAATTGAACTAGGACAACCAGGATTATTTTTAGAAGACGATCAAACATATAATGTAATTGTAACAGCACATGCATTTATCATAATTTTCTTCATAATTATACCAATTATAATTGGAGGATTCGGTAATTGACTTGTCCCTCTAATGTTAGGTGCACCTGATATGGCATTCCCACGAATAAATAATATAAGATTTTGGCTGCTCCCTCCTTCACTTATACTTCTTTTATCAAGAAGTTTAGTTAATACAGGGGCAGGCACTGGGTGAACAGTTTACCCTCCTCTCTCTAGAGCAATTGCACACACGGGAGCTTCAGTTGATTTAGCAATTTTTTCGCTTCATTTGGCTGGAGTGAGGTCAATTTTAGGTGCAGTAAATTTCATTACTACAATTATCAACATACGTTCTAATAGACTATCACTCGAACGAATACCATTATTTGTTTGGTCAGTATTAATTACGGCTGTACTATTATTGCTTTCATTACCAGTTTTAGCAGGGGCTATTACGATATTATTAACAGATCGTAATATCAATACATCCTTCTTCGATCCAGCCGGGGGTGGAGACCCTATTTTATACCAACATTTGTTTTGATTTTTT
>FPSO-000293
--------TACATTATATTTTTTATTTGGTATTTGAGCAGGAATAGTTGGTACAAGATTAAGAATTTTAATTCGTATTGAATTAGGACAACCAGGTTTATTTTTGGAAGATGACCAAACTTATAATGTAATTGTTACAGCTCATGCATTTATTATAATTTTTTTTATAATTATACCAATTATAATTGGGGGTTTTGGTAATTGATTAGTACCTTTAATATTAGGAGCCCCTGATATAGCTTTCCCACGTTTAAATAATATAAGATTTTGACTTTTACCCCCTTCTTTAACTTTACTTCTTTCTAGAAGTTTAGTAAATACGGGGGCTGGAACTGGCTGAACAGTTTATCCCCCTTTATCAAGAGCAATTGCTCATACAGGGGCTTCCGTAGATTTGGCAATTTTTTCTTTACATTTAGCAGGAGTTAGATCTATTTTAGGAGCTGTAAATTTTATTACTACGATTATTAATATACGTTCTAATAGTTTGTCTTTAGAACGTATACCTTTATTTGTTTGATCTGTATTTATTACAGCTGTTTTATTATTACTTTCTTTACCAGTATTAGCTGGTGCTATTACTATGTTATTAACAGATCGAAATATTAATACTTCTTTTTTTGACCCTGCGGGAGGGGGGGATCCAATTTTATACCAACATTTATTT---------
>FPSO-000264
--------TACATTATATTTTTTATTTGGTATTTGAGCAGGAATAGTTGGTACAAGATTAAGAATTTTAATTCGTATTGAATTAGGACAACCAGGTTTATTTTTGGAAGATGACCAAACTTATAATGTAATTGTTACAGCTCATGCATTTATTATAATTTTTTTTATAATTATACCAATTATAATTGGGGGTTTTGGTAATTGATTAGTACCTTTAATATTAGGAGCCCCTGATATAGCTTTCCCACGTTTAAATAATATAAGATTTTGACTTTTACCCCCTTCTTTAACTTTACTTCTTTCTAGAAGTTTAGTAAATACGGGGGCTGGAACTGGCTGAACAGTTTATCCCCCTTTATCAAGAGCAATTGCTCATACAGGGGCTTCCGTAGATTTGGCAATTTTTTCTTTACATTTAGCAGGAGTTAGATCTATTTTAGGAGCTGTAAATTTTATTACTACGATTATTAATATACGTTCTAATAGTTTGTCTTTAGAACGTATACCTTTATTTGTTTGATCTGTATTTATTACAGCTGTTTTATTATTACTTTCTTTACCAGTATTAGCTGGTGCTATTACTATGTTATTAACAGATCGAAATATTAATACTTCTTTTTTTGACCCTGCGGGAGGGGGGGATCCAATTTTATACCAACATTTATTT---------
>FPSO-000044
------------------------------------------ATGGTAGGTACAAGCCTAAGAATTTTAATTCGGATCGAACTAGGGCAACCGGGCCTTTTCCTGGAAGACGACCAAACTTACAACGTTATTGTTACTGCTCACGCTTTTATTATAATTTTTTTTATAATTATACCAATTATAATTGGTGGATTCGGTAATTGATTGATCCCGCTAATGTTAGGAGCTCCCGATATGGCTTTTCCTCGAATAAATAATATAAGATTTTGATTGCTGCCCCCTTCTTTAACTTTACTTTTATCTAGAAGATTGGTTAATACAGGTGCCGGAACTGGTTGAACAGTTTACCCTCCCTTGTCTAGAGCAATTGCCCACACAGGCGCTTCAGTAGATTTAGCAATTTTTTCTTTACATCTAGCCGGCGTCAGATCAATTTTAGGAGCTGTCAATTTTATTACAACAATTATTAATATACGATCCAATAGATTGTCTTTAGAGCGTATACCCTTATTCGTGTGGTCAGTATTAATTACAGCTGTTTTATTATTACTTTCTTTGCCGGTATTAGCTGGAGCTATTACTATATTATTAACAGACCGGAATATTAATACTTCATTTTTTGACCCAGCAGGGGGTGGTGATCCTATTCTTTACCAACATTTATTT---------
>FPSO-000043
--------ACATTTATACTTTTTATTCGGAATCTGGGCAGGTATGGTAGGTACAAGCCTAAGAATTTTAATTCGGATCGAACTAGGGCAACCGGGCCTTTTCCTGGAAGACGACCAAACTTACAACGTTATTGTTACTGCTCACGCTTTTATTATAATTTTTTTTATAATTATACCAATTATAATTGGTGGATTCGGTAATTGATTGATCCCGCTAATGTTAGGAGCTCCCGATATGGCTTTTCCTCGAATAAATAATATAAGATTTTGATTGCTGCCCCCTTCTTTAACTTTACTTTTATCTAGAAGATTGGTTAATACAGGTGCCGGAACTGGTTGAACAGTTTACCCTCCCTTGTCTAGAGCAATTGCCCACACAGGCGCTTCAGTAGATTTAGCAATTTTTTCTTTACATCTAGCCGGCGTCAGATCAATTTTAGGAGCTGTCAATTTTATTACAACAATTATTAATATACGATCCAATAGATTGTCTTTAGAGCGTATACCCTTATTCGTGTGGTCAGTATTAATTACAGCTGTTTTATTATTACTTTCTTTGCCGGTATTAGCTGGAGCTATTACTATATTATTAACAGACCGGAATATTAATACTTCATTTTTTGACCCAGCAGGGGGTGGTGATCCTATTCTTTACCAACATTTATTT---------
>FPSO-000038
-------------------------TTGGTATTTGAGCAGGAATAGTTGGTACAAGATTAAGAATTTTAATTCGTATTGAATTAGGACAACCAGGTTTATTTTTGGAAGATGACCAAACTTATAATGTAATTGTTACAGCTCATGCATTTATTATAATTTTTTTTATAATTATACCAATTATAATTGGGGGTTTTGGTAATTGATTAGTACCTTTAATATTAGGAGCCCCTGATATAGCCTTCCCACGGTTAAATAATATAAGATTTTGACTTTTACCCCCTTCTTTAACTTTACTTCTTTCTAGAAGTTTAGTAAATACGGGAGCTGGAACTGGCTGAACAGTTTATCCCCCTTTATCAAGAGCAATTGCTCATACAGGGGCTTCCGTAGATTTGGCAATTTTTTCTTTACATTTAGCAGGAGTTAGATCTATTTTAGGAGCTGTAAATTTTATTACTACGATTATTAATATACGTTCTAATAGTTTGTCTTTAGAACGTATACCTTTATTTGTTTGATCTGTATTTATTACAGCTGTTTTATTATTACTTTCTTTACCAGTATTAGCTGGTGCTATTACTATGTTATTAACAGATCGAAATATTAATACTTCTTTTTTTGACCCTGCGGGAGGGGGAGACCCAATTTTATACCAACATTTATTT---------
>FPSO-000037
---------ACATTATATTTTTTATTTGGTATTTGAGCAGGAATAGTTGGTACAAGATTAAGAATTTTAATTCGTATTGAATTAGGACAACCAGGTTTATTTTTGGAAGATGACCAAACTTATAATGTAATTGTTACAGCTCATGCATTTATTATAATTTTTTTTATAATTATACCAATTATAATTGGGGGTTTTGGTAATTGATTAGTACCTTTAATATTAGGAGCCCCTGATATAGCTTTCCCACGTTTAAATAATATAAGATTTTGACTTTTACCCCCTTCTTTAACTTTACTTCTTTCTAGAAGTTTAGTAAATACGGGAGCTGGAACTGGCTGAACAGTTTACCCCCCTTTATCAAGAGCAATTGCTCATACAGGGGCTTCCGTAGATTTGGCAATTTTTTCTTTACATTTAGCAGGAGTTAGATCTATTTTAGGAGCTGTAAATTTTATTACTACGATTATTAATATACGTTCTAATAGTTTGTCTTTAGAACGTATACCTTTATTTGTTTGATCTGTATTTATTACAGCTGTTTTATTATTACTTTCTTTACCAGTATTAGCTGGTGCTATTACTATGTTATTAACAGATCGAAATATTAATACTTCTTTTTTTGACCCTGCGGGAGGGGGAGATCCAATTTTATACCAACATTTATTT---------
>BIOUG31052
------------------TTTTTATTTGGAATCTGAGCTGGAATAGTAGGAACAAGATTAAGTGTTTTAATTCGAATTGAACTAGGACAACCAGGATTATTTTTAGAAGACGATCAAACATATAATGTAATTGTAACAGCACATGCATTTATCATAATTTTCTTCATAATTATACCAATTATAATTGGAGGATTCGGTAATTGACTTGTCCCTCTAATGTTAGGTGCACCTGATATGGCATTCCCACGAATAAATAATATAAGATTTTGGCTGCTCCCTCCTTCACTTATACTTCTTTTATCAAGAAGTTTAGTTAATACAGGGGCAGGCACTGGGTGAACAGTTTACCCTCCTCTCTCTAGAGCAATTGCACACACGGGAGCTTCAGTTGATTTAGCAATTTTTTCGCTTCATTTGGCTGGAGTGAGGTCAATTTTAGGTGCAGTAAATTTCATTACTACAATTATCAACATACGTTCTAATAGACTATCACTCGAACGAATACCATTATTTGTTTGGTCAGTATTGATTACGGCTGTA---------------------------------------------------------------------------------------------------------------------------------------
>BIOUG28488
------------------TTTTTATTTGGAATCTGAGCTGGAATAGTAGGAACAAGATTAAGTGTTTTAATTCGAATTGAACTAGGACAACCAGGATTATTTTTAGAAGACGATCAAACGTATAATGTAATTGTAACAGCACATGCATTTATCATAATTTTCTTCATAATTATACCAATTATAATTGGAGGATTCGGTAATTGACTTGTCCCTCTAATGTTAGGTGCACCTGATATGGCATTCCCACGAATGAATAATATAAGATTTTGACTGCTTCCTCCTTCACTTATACTTCTTTTATCGAGAAGTTTAGTTAACACAGGAGCAGGCACTGGATGAACTGTTTACCCCCCGCTCTCCAGAGCAATTGCACACACAGGAGCTTCAGTTGATTTAGCAATTTTTTCACTTCATTTGGCTGGGGTAAGGTCGATTTTAGGCGCAGTAAATTTCATTACTACAATCATCAATATACGTTCTAATAGATTATCACTCGAACGAATACCATTATTTGTTTGATCAGTATTAATTACAGCTGTACTATTATTGCTTTCATTACCAGTTTTAGCAGGAGCTATTACTATATTATTAACA---------------------------------------------------------------------------------
>BIOUG28270
---------ACTTTATATTTTTTATTTGGAATCTGAGCTGGAATAGTAGGAACAAGATTAAGTGTTTTAATTCGAATTGAACTAGGACAACCAGGATTATTTTTAGAAGATGATCAAACGTATAATGTAATTGTAACAGCACATGCATTTATCATAATTTTCTTCATAATTATACCAATTATAATTGGAGGATTCGGTAATTGACTTGTCCCTCTAATGTTAGGTGCACCTGATATGGCATTCCCACGAATGAATAATATAAGATTTTGACTGCTTCCTCCTTCACTTATACTTCTTTTATCGAGAAGTTTAGTTAACACAGGAGCAGGCACTGGATGAACTGTTTACCCCCCGCTCTCCAGAGCAATTGCACACACAGGAGCTTCAGTTGATTTAGCAATTTTTTCACTTCATTTGGCTGGGGTAAGATCGATTTTAGGTGCAGTAAATTTCATTACTACAATCATCAATATACGTTCTAATAGATTATCACTCGAACGAATACCATTATTTGTTTGATCAGTATTAATTACAGCTGTACTATTATTGCTTTCATTACCAGTTTTAGCAGGAGCTATTACGATATTATTAACAGAT------------------------------------------------------------------------------
>BIOUG22679
--------GACTTTATATTTTTTATTTGGAATCTGAGCTGGAATAGTAGGAACAAGATTAAGTGTTTTAATTCGAATTGAACTAGGACAACCAGGATTATTTTTAGAAGACGATCAAACGTATAATGTAATTGTAACAGCACATGCATTTATCATAATTTTCTTCATAATTATACCAATTATAATTGGAGGATTCGGTAATTGACTTGTCCCTCTAATGTTAGGTGCACCTGATATGGCATTCCCACGAATGAATAATATAAGATTTTGACTGCTTCCTCCTTCACTTATACTTCTTTTATCGAGAAGTTTAGTTAACACAGGAGCAGGCACTGGATGAACTGTTTACCCCCCGCTCTCCAGAGCAATTGCACACACAGGAGCTTCAGTTGATTTAGCAATTTTTTCACTTCATTTGGCTGGGGTAAGGTCGATTTTAGGCGCAGTAAATTTCATTACTACAATCATCAATATACGTTCTAATAGATTATCACTCGAACGAATACCATTATTTGTTTGATCAGTATTAATTACAGCTGTACTATTATTGCTTTCATTACCAGTTTTAGCAGGAGCTATTACTATATTATTAACAGATCGTAATATCAATACATCCTTCTTCGATCCAGCTGGAGGTGGAG-----------------------------------
>ACO9993
------------------TTTTTATTTGGAATTTGAGCAGGCATAGTAGGAACTAGGCTAAGAATTTTAATTCGTATTGAATTAGGGCAGCCAGGTCTTTTTCTTGAAGATGACCAAACGTACAATGTTATTGTTACAGCTCATGCTTTTATTATAATTTTTTTTATAATTATACCAATTATAATTGGAGGTTTTGGTAATTGATTAATTCCTTTAATATTGGGGGCTCCTGACATGGCTTTCCCCCGAATGAATAATATAAGATTTTGGTTACTTCCTCCTTCTTTAACTTTACTTCTCTCCAGAAGCTTAGTAAATACAGGAGCAGGCACAGGTTGAACTGTGTACCCCCCTTTATCTAGAGCTATTGCTCACACGGGGGCTTCAGTAGATCTGGCAATTTTTTCTTTACATTTGGCCGGGGTGAGATCTATTTTAGGGGCTGTCAATTTTATTACAACAATTATTAACATACGGTCTAATAGATTATCTCTAGAACGTATACCTTTATTTGTTTGGTCTGTGTTAATTACAGCTGTTTTATTATTGCTTTCTTTACCAGTGTTAGCGGGGGCTATTACTATACTTTTAACAGAT------------------------------------------------------------------------------
