# Supplementary material for: Species Delimitation in the Bark Louse Genus Neostenopsocus Liang & Liu, 2024 (Psocodea: Stenopsocidae) Based on DNA Barcoding
Source: Insects. 2025 Nov 9;16(11):1147. doi: 10.3390/insects16111147 (PMC12653511; doi:10.3390/insects16111147)
Supplement: Supplementary file 1 [file insects-16-01147-s001.zip › Table S3.xls]

## Sheet: Tab1
Species	Genetic distance
N. formosanus	0
N. maculosus	0
N. capacimaculatus	0
N. tibialis	0.00112234
N. stigmaticus	0.00121212
N. polyceratus	0.0013468
N. kunmingensis	0.00269634
N. externus	0.00374112
N. hexagonus	0.00404861
N. foliaceus	0.00813026
N. eucallus	0.00884049
N. makii	0.00951321
N. anthracinus	0.0134214
N. zonatus	0.0165782
N. dictyodromus	0.0199906
N. melanocephalus	0.0247504
N. maximalis	0.0432432
N. nepalensis	0.0489065
N. wangi	NA
N. pygmaeus	NA
M.yangi	0.010166
G.cruciatus	0.0315919
S.immculatus	0.00438754

## Sheet: Caption
Table. Estimates of Average Evolutionary Divergence over Sequence Pairs within Groups
The number of base substitutions per site from averaging over all sequence pairs within each group are shown. Analyses were conducted using the Kimura 2-parameter model [1]. This analysis involved 122 nucleotide sequences. Codon positions included were 1st+2nd+3rd+Noncoding. All positions containing gaps and missing data were eliminated (complete deletion option). There were a total of 496 positi…
1. Kimura M. (1980). A simple method for estimating evolutionary rate of base substitutions through comparative studies of nucleotide sequences. Journal of Molecular Evolution 16:111-120.
2. Tamura K., Stecher G., and Kumar S. (2021). MEGA 11: Molecular Evolutionary Genetics Analysis Version 11. Molecular Biology and Evolution https://doi.org/10.1093/molbev/msab120.
Disclaimer: Although utmost care has been taken to ensure the correctness of the caption, the caption text is provided "as is" without any warranty of any kind. Authors advise the user to carefully check the caption prior to its use for any purpose and report any errors or problems to the authors immediately (www.megasoftware.net). In no event shall the authors and their employers be liable for a…
