# Supplementary material for: Species Delimitation in the Bark Louse Genus Neostenopsocus Liang & Liu, 2024 (Psocodea: Stenopsocidae) Based on DNA Barcoding
Source: Insects. 2025 Nov 9;16(11):1147. doi: 10.3390/insects16111147 (PMC12653511; doi:10.3390/insects16111147)
Supplement: Supplementary file 1 [file insects-16-01147-s001.zip › Table S4 .xls]

## Sheet: MatrixOutput
	StTW9_{tibialis}	StTW8_{tibialis}	StTW7_{tibialis}	StTW6_{tibialis}	StTW5_{tibialis}	StTW4_{tibialis}	StTW3_{tibialis}	StTW2_{tibialis}	StTW1_{tibialis}	SmTW3_{makii}	SmTW2_{makii}	SmTW1_{makii}	SHAP3786_{stigmaticus}	SHAP3785_{stigmaticus}	SHAP3782_{stigmaticus}	SfTW4_{formosanus}	SfTW3_{formosanus}	SfTW2_{formosanus}	SfTW1_{formosanus}	SeVT_{externus}	SeTW2_{externus}	SeTW1_{externus}	SeSH_{externus}	SeHN2_{externus}	SeHN1_{externus}	SeHB_{externus}	SeGX2_{externus}	SeGX1_{externus}	Nwangi_LAO_{wangi}	Npygmaeus_JP_{pygmaeus}	Npolyceratus_SX2_{polyceratus}	Npolyceratus_SX1_{polyceratus}	Nnepalensis_YN6_{nepalensis}	Nnepalensis_YN5_{nepalensis}	Nnepalensis_YN4_{nepalensis}	Nnepalensis_YN3_{nepalensis}	Nnepalensis_YN2_{nepalensis}	Nnepalensis_YN1_{nepalensis}	Nnepalensis_VT_{nepalensis}	Nnepalensis_SC_{nepalensis}	Nnepalensis_NP3_{nepalensis}	Nnepalensis_NP2_{nepalensis}	Nnepalensis_NP1_{nepalensis}	Nnepalensis_CQ_{nepalensis}	Neucallus_YN3_{eucallus}	Neucallus_YN2_{eucallus}	Neucallus_YN1_{eucallus}	Neucallus_XZ_{eucallus}	Neucallus_SC_{eucallus}
StTW9_{tibialis}
StTW8_{tibialis}	0
StTW7_{tibialis}	0	0
StTW6_{tibialis}	0	0	0
StTW5_{tibialis}	0	0	0	0
StTW4_{tibialis}	0.0020202	0.0020202	0.0020202	0.0020202	0.0020202
StTW3_{tibialis}	0.0020202	0.0020202	0.0020202	0.0020202	0.0020202	0
StTW2_{tibialis}	0.0020202	0.0020202	0.0020202	0.0020202	0.0020202	0	0
StTW1_{tibialis}	0.0020202	0.0020202	0.0020202	0.0020202	0.0020202	0	0	0
SmTW3_{makii}	0.150023	0.150023	0.150023	0.150023	0.150023	0.147472	0.147472	0.147472	0.147472
SmTW2_{makii}	0.152588	0.152588	0.152588	0.152588	0.152588	0.150023	0.150023	0.150023	0.150023	0.0122455
SmTW1_{makii}	0.147472	0.147472	0.147472	0.147472	0.147472	0.144934	0.144934	0.144934	0.144934	0.0122455	0.00404861
SHAP3786_{stigmaticus}	0.17857	0.17857	0.17857	0.17857	0.17857	0.175882	0.175882	0.175882	0.175882	0.186944	0.198056	0.198056
SHAP3785_{stigmaticus}	0.17857	0.17857	0.17857	0.17857	0.17857	0.175882	0.175882	0.175882	0.175882	0.186944	0.198056	0.198056	0
SHAP3782_{stigmaticus}	0.17857	0.17857	0.17857	0.17857	0.17857	0.175882	0.175882	0.175882	0.175882	0.186944	0.198056	0.198056	0	0
SfTW4_{formosanus}	0.169788	0.169788	0.169788	0.169788	0.169788	0.167177	0.167177	0.167177	0.167177	0.18399	0.186722	0.181272	0.140715	0.140715	0.140715
SfTW3_{formosanus}	0.169788	0.169788	0.169788	0.169788	0.169788	0.167177	0.167177	0.167177	0.167177	0.18399	0.186722	0.181272	0.140715	0.140715	0.140715	0
SfTW2_{formosanus}	0.169788	0.169788	0.169788	0.169788	0.169788	0.167177	0.167177	0.167177	0.167177	0.18399	0.186722	0.181272	0.140715	0.140715	0.140715	0	0
SfTW1_{formosanus}	0.169788	0.169788	0.169788	0.169788	0.169788	0.167177	0.167177	0.167177	0.167177	0.18399	0.186722	0.181272	0.140715	0.140715	0.140715	0	0	0
SeVT_{externus}	0.169788	0.169788	0.169788	0.169788	0.169788	0.167177	0.167177	0.167177	0.167177	0.18399	0.186722	0.181272	0.140715	0.140715	0.140715	0	0	0	0
SeTW2_{externus}	0.169788	0.169788	0.169788	0.169788	0.169788	0.167177	0.167177	0.167177	0.167177	0.18399	0.186722	0.181272	0.140715	0.140715	0.140715	0	0	0	0	0
SeTW1_{externus}	0.172413	0.172413	0.172413	0.172413	0.172413	0.169788	0.169788	0.169788	0.169788	0.18399	0.186722	0.181272	0.14583	0.14583	0.14583	0.00404861	0.00404861	0.00404861	0.00404861	0.00404861	0.00404861
SeSH_{externus}	0.172413	0.172413	0.172413	0.172413	0.172413	0.169788	0.169788	0.169788	0.169788	0.186722	0.189469	0.18399	0.14583	0.14583	0.14583	0.00608527	0.00608527	0.00608527	0.00608527	0.00608527	0.00608527	0.0020202
SeHN2_{externus}	0.172413	0.172413	0.172413	0.172413	0.172413	0.169788	0.169788	0.169788	0.169788	0.186722	0.189469	0.18399	0.14583	0.14583	0.14583	0.00608527	0.00608527	0.00608527	0.00608527	0.00608527	0.00608527	0.0020202	0
SeHN1_{externus}	0.172413	0.172413	0.172413	0.172413	0.172413	0.169788	0.169788	0.169788	0.169788	0.186722	0.189469	0.18399	0.14583	0.14583	0.14583	0.00608527	0.00608527	0.00608527	0.00608527	0.00608527	0.00608527	0.0020202	0	0
SeHB_{externus}	0.172413	0.172413	0.172413	0.172413	0.172413	0.169788	0.169788	0.169788	0.169788	0.186722	0.189469	0.18399	0.14583	0.14583	0.14583	0.00608527	0.00608527	0.00608527	0.00608527	0.00608527	0.00608527	0.0020202	0	0	0
SeGX2_{externus}	0.172413	0.172413	0.172413	0.172413	0.172413	0.169788	0.169788	0.169788	0.169788	0.186722	0.189469	0.18399	0.14583	0.14583	0.14583	0.00608527	0.00608527	0.00608527	0.00608527	0.00608527	0.00608527	0.0020202	0	0	0	0
SeGX1_{externus}	0.172413	0.172413	0.172413	0.172413	0.172413	0.169788	0.169788	0.169788	0.169788	0.186722	0.189469	0.18399	0.14583	0.14583	0.14583	0.00608527	0.00608527	0.00608527	0.00608527	0.00608527	0.00608527	0.0020202	0	0	0	0	0
Nwangi_LAO_{wangi}	0.140269	0.140269	0.140269	0.140269	0.140269	0.140269	0.140269	0.140269	0.140269	0.160705	0.163336	0.158087	0.197324	0.197324	0.197324	0.178023	0.178023	0.178023	0.178023	0.178023	0.178023	0.178023	0.178023	0.178023	0.178023	0.178023	0.178023	0.178023
Npygmaeus_JP_{pygmaeus}	0.1452	0.1452	0.1452	0.1452	0.1452	0.142662	0.142662	0.142662	0.142662	0.162504	0.165115	0.165115	0.174692	0.174692	0.174692	0.132871	0.132871	0.132871	0.132871	0.132871	0.132871	0.137884	0.137884	0.137884	0.137884	0.137884	0.137884	0.137884	0.150023
Npolyceratus_SX2_{polyceratus}	0.146009	0.146009	0.146009	0.146009	0.146009	0.143438	0.143438	0.143438	0.143438	0.157196	0.159773	0.154632	0.165982	0.165982	0.165982	0.157917	0.157917	0.157917	0.157917	0.157917	0.157917	0.163153	0.163153	0.163153	0.163153	0.163153	0.163153	0.163153	0.1428	0.107162
Npolyceratus_SX1_{polyceratus}	0.148593	0.148593	0.148593	0.148593	0.148593	0.146009	0.146009	0.146009	0.146009	0.154632	0.157196	0.152081	0.163336	0.163336	0.163336	0.160528	0.160528	0.160528	0.160528	0.160528	0.160528	0.165791	0.165791	0.165791	0.165791	0.165791	0.165791	0.165791	0.145345	0.109589	0.0020202
Nnepalensis_YN6_{nepalensis}	0.105025	0.105025	0.105025	0.105025	0.105025	0.107452	0.107452	0.107452	0.107452	0.150473	0.16089	0.155655	0.170727	0.170727	0.170727	0.191	0.191	0.191	0.191	0.191	0.191	0.193732	0.193732	0.193732	0.193732	0.193732	0.193732	0.193732	0.162978	0.148231	0.142947	0.145498
Nnepalensis_YN5_{nepalensis}	0.107303	0.107303	0.107303	0.107303	0.107303	0.104882	0.104882	0.104882	0.104882	0.152892	0.163336	0.158087	0.170218	0.170218	0.170218	0.176966	0.176966	0.176966	0.176966	0.176966	0.176966	0.17959	0.17959	0.17959	0.17959	0.17959	0.17959	0.17959	0.165115	0.134909	0.148231	0.150815	0.0593426
Nnepalensis_YN4_{nepalensis}	0.122083	0.122083	0.122083	0.122083	0.122083	0.124589	0.124589	0.124589	0.124589	0.158087	0.163336	0.158087	0.173588	0.173588	0.173588	0.193552	0.193552	0.193552	0.193552	0.193552	0.193552	0.196291	0.196291	0.196291	0.196291	0.196291	0.196291	0.196291	0.165436	0.161084	0.147902	0.150473	0.039773	0.0731403
Nnepalensis_YN3_{nepalensis}	0.109589	0.109589	0.109589	0.109589	0.109589	0.112028	0.112028	0.112028	0.112028	0.150165	0.160528	0.15532	0.170727	0.170727	0.170727	0.207194	0.207194	0.207194	0.207194	0.207194	0.207194	0.210003	0.210003	0.210003	0.210003	0.210003	0.210003	0.210003	0.160049	0.171529	0.152892	0.155483	0.0418777	0.0776513	0.0441494
Nnepalensis_YN2_{nepalensis}	0.119253	0.119253	0.119253	0.119253	0.119253	0.121735	0.121735	0.121735	0.121735	0.160705	0.171315	0.165982	0.181272	0.181272	0.181272	0.199447	0.199447	0.199447	0.199447	0.199447	0.199447	0.202232	0.202232	0.202232	0.202232	0.202232	0.202232	0.202232	0.1602	0.155835	0.153057	0.155655	0.033166	0.0728885	0.0440659	0.0246732
Nnepalensis_YN1_{nepalensis}	0.109589	0.109589	0.109589	0.109589	0.109589	0.112028	0.112028	0.112028	0.112028	0.150165	0.160528	0.15532	0.170727	0.170727	0.170727	0.207194	0.207194	0.207194	0.207194	0.207194	0.207194	0.210003	0.210003	0.210003	0.210003	0.210003	0.210003	0.210003	0.160049	0.171529	0.152892	0.155483	0.0418777	0.0776513	0.0441494	0	0.0246732
Nnepalensis_VT_{nepalensis}	0.126735	0.126735	0.126735	0.126735	0.126735	0.124229	0.124229	0.124229	0.124229	0.157756	0.168255	0.168255	0.194121	0.194121	0.194121	0.195364	0.195364	0.195364	0.195364	0.195364	0.195364	0.198074	0.198074	0.198074	0.198074	0.198074	0.198074	0.198074	0.175357	0.152588	0.158266	0.16089	0.0750771	0.0484712	0.0775181	0.0727729	0.0772726	0.0727729
Nnepalensis_SC_{nepalensis}	0.114479	0.114479	0.114479	0.114479	0.114479	0.116942	0.116942	0.116942	0.116942	0.142531	0.152736	0.152736	0.168074	0.168074	0.168074	0.196113	0.196113	0.196113	0.196113	0.196113	0.196113	0.19886	0.19886	0.19886	0.19886	0.19886	0.19886	0.19886	0.165271	0.150473	0.150315	0.152892	0.0205069	0.0593426	0.0441494	0.0375298	0.0353119	0.0375298	0.0753257
Nnepalensis_NP3_{nepalensis}	0.116942	0.116942	0.116942	0.116942	0.116942	0.119417	0.119417	0.119417	0.119417	0.162811	0.168074	0.162811	0.178379	0.178379	0.178379	0.201264	0.201264	0.201264	0.201264	0.201264	0.201264	0.204026	0.204026	0.204026	0.204026	0.204026	0.204026	0.204026	0.154632	0.155655	0.1452	0.142662	0.0527293	0.0618082	0.0461819	0.0483045	0.0482311	0.0483045	0.0707068	0.0483045
Nnepalensis_NP2_{nepalensis}	0.119589	0.119589	0.119589	0.119589	0.119589	0.122083	0.122083	0.122083	0.122083	0.155483	0.165982	0.160705	0.181272	0.181272	0.181272	0.198684	0.198684	0.198684	0.198684	0.198684	0.198684	0.201439	0.201439	0.201439	0.201439	0.201439	0.201439	0.201439	0.168074	0.168641	0.153057	0.155655	0.0267829	0.0777915	0.0418777	0.0353119	0.0309867	0.0353119	0.0751979	0.0310292	0.0504337
Nnepalensis_NP1_{nepalensis}	0.116942	0.116942	0.116942	0.116942	0.116942	0.119417	0.119417	0.119417	0.119417	0.162811	0.168074	0.162811	0.178379	0.178379	0.178379	0.201264	0.201264	0.201264	0.201264	0.201264	0.201264	0.204026	0.204026	0.204026	0.204026	0.204026	0.204026	0.204026	0.154632	0.155655	0.1452	0.142662	0.0527293	0.0618082	0.0461819	0.0483045	0.0482311	0.0483045	0.0707068	0.0483045	0	0.0504337
Nnepalensis_CQ_{nepalensis}	0.100206	0.100206	0.100206	0.100206	0.100206	0.10261	0.10261	0.10261	0.10261	0.155655	0.16089	0.155655	0.170727	0.170727	0.170727	0.188282	0.188282	0.188282	0.188282	0.188282	0.188282	0.191	0.191	0.191	0.191	0.191	0.191	0.191	0.157756	0.143103	0.142947	0.145498	0.0122455	0.0684132	0.039773	0.0462637	0.0418055	0.0462637	0.0773919	0.0310781	0.0483045	0.0310292	0.0483045
Neucallus_YN3_{eucallus}	0.135012	0.135012	0.135012	0.135012	0.135012	0.132531	0.132531	0.132531	0.132531	0.123746	0.121271	0.123746	0.173208	0.173208	0.173208	0.17111	0.17111	0.17111	0.17111	0.17111	0.17111	0.173791	0.176487	0.176487	0.176487	0.176487	0.176487	0.176487	0.160528	0.134909	0.137118	0.134649	0.155483	0.152448	0.160528	0.165609	0.168444	0.165609	0.165115	0.168255	0.162653	0.157917	0.162653	0.1452
Neucallus_YN2_{eucallus}	0.142531	0.142531	0.142531	0.142531	0.142531	0.140012	0.140012	0.140012	0.140012	0.121271	0.123746	0.126234	0.162653	0.162653	0.162653	0.173791	0.173791	0.173791	0.173791	0.173791	0.173791	0.176487	0.179197	0.179197	0.179197	0.179197	0.179197	0.179197	0.160528	0.142409	0.1396	0.137118	0.155483	0.157603	0.165791	0.170914	0.173791	0.170914	0.175698	0.168255	0.173208	0.163153	0.173208	0.150315	0.0143159
Neucallus_YN1_{eucallus}	0.137506	0.137506	0.137506	0.137506	0.137506	0.135012	0.135012	0.135012	0.135012	0.128734	0.126234	0.128734	0.170548	0.170548	0.170548	0.173791	0.173791	0.173791	0.173791	0.173791	0.173791	0.176487	0.179197	0.179197	0.179197	0.179197	0.179197	0.179197	0.160528	0.139897	0.142093	0.1396	0.150315	0.147346	0.15532	0.16036	0.163153	0.16036	0.159907	0.162978	0.157458	0.152736	0.157458	0.140136	0.00404861	0.0143159
Neucallus_XZ_{eucallus}	0.135012	0.135012	0.135012	0.135012	0.135012	0.132531	0.132531	0.132531	0.132531	0.126234	0.123746	0.126234	0.173208	0.173208	0.173208	0.17111	0.17111	0.17111	0.17111	0.17111	0.17111	0.173791	0.176487	0.176487	0.176487	0.176487	0.176487	0.176487	0.157917	0.137397	0.1396	0.137118	0.152892	0.14989	0.157917	0.162978	0.165791	0.162978	0.162504	0.165609	0.160049	0.15532	0.160049	0.142662	0.0020202	0.0122455	0.0020202
Neucallus_SC_{eucallus}	0.142531	0.142531	0.142531	0.142531	0.142531	0.140012	0.140012	0.140012	0.140012	0.118808	0.121271	0.123746	0.162653	0.162653	0.162653	0.176487	0.176487	0.176487	0.176487	0.176487	0.176487	0.179197	0.181922	0.181922	0.181922	0.181922	0.181922	0.181922	0.160528	0.139897	0.137118	0.134649	0.155483	0.157603	0.165791	0.170914	0.173791	0.170914	0.175698	0.168255	0.173208	0.163153	0.173208	0.150315	0.0122455	0.0020202	0.0122455	0.0101837
Neucallus_GX_{eucallus}	0.145063	0.145063	0.145063	0.145063	0.145063	0.142531	0.142531	0.142531	0.142531	0.121271	0.123746	0.126234	0.165271	0.165271	0.165271	0.179197	0.179197	0.179197	0.179197	0.179197	0.179197	0.181922	0.184661	0.184661	0.184661	0.184661	0.184661	0.184661	0.160528	0.142409	0.1396	0.137118	0.158087	0.1602	0.168444	0.173588	0.176487	0.173588	0.178379	0.170914	0.175882	0.165791	0.175882	0.152892	0.0143159	0.00404861	0.0143159	0.0122455	0.0020202
Nmelanocephalus_SC_{melanocephalus}	0.133139	0.133139	0.133139	0.133139	0.133139	0.135652	0.135652	0.135652	0.135652	0.0937447	0.0961428	0.0913581	0.160528	0.160528	0.160528	0.157756	0.157756	0.157756	0.157756	0.157756	0.157756	0.155165	0.157756	0.157756	0.157756	0.157756	0.157756	0.157756	0.16373	0.162504	0.165609	0.162978	0.163529	0.155483	0.158087	0.17111	0.176706	0.17111	0.176276	0.17111	0.168074	0.174003	0.168074	0.158266	0.147023	0.144419	0.152273	0.149641	0.141828
Nmelanocephalus_GX_{melanocephalus}	0.143438	0.143438	0.143438	0.143438	0.143438	0.14088	0.14088	0.14088	0.14088	0.0864847	0.0935938	0.0888432	0.165982	0.165982	0.165982	0.165791	0.165791	0.165791	0.165791	0.165791	0.165791	0.163153	0.165791	0.165791	0.165791	0.165791	0.165791	0.165791	0.166181	0.170218	0.152448	0.14989	0.158087	0.160528	0.168444	0.165609	0.17111	0.165609	0.173393	0.165609	0.175882	0.168444	0.175882	0.158087	0.146804	0.141623	0.149415	0.146804	0.139052
Nmaximalis_YN_{maximalis}	0.145345	0.145345	0.145345	0.145345	0.145345	0.147902	0.147902	0.147902	0.147902	0.169922	0.183221	0.177859	0.192232	0.192232	0.192232	0.170727	0.170727	0.170727	0.170727	0.170727	0.170727	0.173393	0.173393	0.173393	0.173393	0.173393	0.173393	0.173393	0.175357	0.155835	0.126083	0.128576	0.154881	0.162504	0.178379	0.164968	0.165115	0.164968	0.191574	0.157196	0.183587	0.165436	0.183587	0.157458	0.165436	0.157603	0.165436	0.162811	0.155019
Nmaximalis_SC_{maximalis}	0.15064	0.15064	0.15064	0.15064	0.15064	0.153231	0.153231	0.153231	0.153231	0.154323	0.167177	0.167177	0.186944	0.186944	0.186944	0.154881	0.154881	0.154881	0.154881	0.154881	0.154881	0.157458	0.157458	0.157458	0.157458	0.157458	0.157458	0.157458	0.172863	0.150473	0.135965	0.138503	0.155019	0.167903	0.17857	0.170378	0.167903	0.170378	0.175523	0.157323	0.170378	0.157756	0.170378	0.157603	0.167903	0.162653	0.167903	0.165271	0.162653
Nmaximalis_NP2_{maximalis}	0.155483	0.155483	0.155483	0.155483	0.155483	0.158087	0.158087	0.158087	0.158087	0.156868	0.169788	0.169788	0.176074	0.176074	0.176074	0.162653	0.162653	0.162653	0.162653	0.162653	0.162653	0.165271	0.165271	0.165271	0.165271	0.165271	0.165271	0.165271	0.1752	0.150473	0.141054	0.138503	0.159907	0.167903	0.167903	0.181074	0.170548	0.181074	0.175523	0.159907	0.170378	0.162978	0.170378	0.162504	0.173208	0.165271	0.173208	0.170548	0.162653
Nmaximalis_NP1_{maximalis}	0.158087	0.158087	0.158087	0.158087	0.158087	0.160705	0.160705	0.160705	0.160705	0.159425	0.172413	0.172413	0.176074	0.176074	0.176074	0.162653	0.162653	0.162653	0.162653	0.162653	0.162653	0.165271	0.165271	0.165271	0.165271	0.165271	0.165271	0.165271	0.177859	0.150473	0.141054	0.138503	0.159907	0.167903	0.167903	0.181074	0.170548	0.181074	0.175523	0.159907	0.170378	0.162978	0.170378	0.162504	0.173208	0.165271	0.173208	0.170548	0.162653
Nmaximalis_CQ_{maximalis}	0.153231	0.153231	0.153231	0.153231	0.153231	0.15064	0.15064	0.15064	0.15064	0.151791	0.16458	0.16458	0.184205	0.184205	0.184205	0.152317	0.152317	0.152317	0.152317	0.152317	0.152317	0.154881	0.154881	0.154881	0.154881	0.154881	0.154881	0.154881	0.172863	0.147902	0.13344	0.135965	0.157603	0.165271	0.181272	0.173031	0.170548	0.173031	0.172863	0.159907	0.173031	0.16036	0.173031	0.1602	0.165271	0.160049	0.165271	0.162653	0.160049
Nmaculosus_SC2_{maculosus}	0.159773	0.159773	0.159773	0.159773	0.159773	0.157196	0.157196	0.157196	0.157196	0.154752	0.157323	0.157323	0.18611	0.18611	0.18611	0.186722	0.186722	0.186722	0.186722	0.186722	0.186722	0.189469	0.189469	0.189469	0.189469	0.189469	0.189469	0.189469	0.149766	0.15452	0.150023	0.152588	0.168074	0.183587	0.154881	0.16774	0.168255	0.16774	0.180885	0.162811	0.170378	0.175523	0.170378	0.157603	0.152317	0.152317	0.152317	0.149766	0.149766
Nmaculosus_SC1_{maculosus}	0.159773	0.159773	0.159773	0.159773	0.159773	0.157196	0.157196	0.157196	0.157196	0.154752	0.157323	0.157323	0.18611	0.18611	0.18611	0.186722	0.186722	0.186722	0.186722	0.186722	0.186722	0.189469	0.189469	0.189469	0.189469	0.189469	0.189469	0.189469	0.149766	0.15452	0.150023	0.152588	0.168074	0.183587	0.154881	0.16774	0.168255	0.16774	0.180885	0.162811	0.170378	0.175523	0.170378	0.157603	0.152317	0.152317	0.152317	0.149766	0.149766
Nzonatus_ZJ_{zonatus}	0.133001	0.133001	0.133001	0.133001	0.133001	0.135508	0.135508	0.135508	0.135508	0.148063	0.155835	0.155835	0.172554	0.172554	0.172554	0.186509	0.186509	0.186509	0.186509	0.186509	0.186509	0.186509	0.186509	0.186509	0.186509	0.186509	0.186509	0.186509	0.157603	0.1452	0.135012	0.137506	0.1452	0.152448	0.150165	0.162978	0.15532	0.162978	0.17877	0.147472	0.152588	0.155019	0.152588	0.1452	0.159648	0.15452	0.162232	0.159648	0.151976
Nzonatus_YN2_{zonatus}	0.130779	0.130779	0.130779	0.130779	0.130779	0.133285	0.133285	0.133285	0.133285	0.140715	0.148408	0.148408	0.1752	0.1752	0.1752	0.192003	0.192003	0.192003	0.192003	0.192003	0.192003	0.192003	0.192003	0.192003	0.192003	0.192003	0.192003	0.192003	0.157917	0.140136	0.142531	0.145063	0.150315	0.155019	0.15532	0.162978	0.160528	0.162978	0.176074	0.152588	0.160049	0.15532	0.160049	0.150315	0.152195	0.147118	0.154752	0.152195	0.1446
Nzonatus_YN1_{zonatus}	0.130384	0.130384	0.130384	0.130384	0.130384	0.132871	0.132871	0.132871	0.132871	0.14566	0.153412	0.153412	0.175051	0.175051	0.175051	0.180885	0.180885	0.180885	0.180885	0.180885	0.180885	0.180885	0.180885	0.180885	0.180885	0.180885	0.180885	0.180885	0.147472	0.145345	0.134909	0.137397	0.140269	0.147228	0.137624	0.150165	0.142662	0.150165	0.167903	0.135012	0.142295	0.147472	0.142295	0.140269	0.154632	0.152081	0.154632	0.152081	0.149543
Nzonatus_SX5_{zonatus}	0.130508	0.130508	0.130508	0.130508	0.130508	0.133001	0.133001	0.133001	0.133001	0.14583	0.153603	0.148408	0.1752	0.1752	0.1752	0.181074	0.181074	0.181074	0.181074	0.181074	0.181074	0.181074	0.181074	0.181074	0.181074	0.181074	0.181074	0.181074	0.150165	0.15064	0.140012	0.142531	0.135371	0.147346	0.13275	0.1452	0.13775	0.1452	0.173393	0.135124	0.142409	0.142531	0.142409	0.135371	0.162504	0.154752	0.162504	0.159907	0.152195
Nzonatus_SX4_{zonatus}	0.133139	0.133139	0.133139	0.133139	0.133139	0.135652	0.135652	0.135652	0.135652	0.148231	0.156023	0.156023	0.172704	0.172704	0.172704	0.186722	0.186722	0.186722	0.186722	0.186722	0.186722	0.186722	0.186722	0.186722	0.186722	0.186722	0.186722	0.186722	0.157756	0.1428	0.137397	0.139897	0.145345	0.154881	0.150315	0.163153	0.155483	0.163153	0.181272	0.147607	0.155019	0.155165	0.155019	0.145345	0.157196	0.152081	0.159773	0.157196	0.149543
Nzonatus_SX3_{zonatus}	0.133001	0.133001	0.133001	0.133001	0.133001	0.135508	0.135508	0.135508	0.135508	0.153603	0.161497	0.161497	0.177859	0.177859	0.177859	0.189249	0.189249	0.189249	0.189249	0.189249	0.189249	0.194774	0.194774	0.194774	0.194774	0.194774	0.194774	0.194774	0.145063	0.145498	0.140012	0.142531	0.137884	0.147346	0.1428	0.150315	0.145345	0.150315	0.173393	0.135124	0.142409	0.147607	0.142409	0.137884	0.154752	0.152195	0.154752	0.152195	0.14965
Nzonatus_SX2_{zonatus}	0.135652	0.135652	0.135652	0.135652	0.135652	0.138177	0.138177	0.138177	0.138177	0.148231	0.156023	0.156023	0.175357	0.175357	0.175357	0.189469	0.189469	0.189469	0.189469	0.189469	0.189469	0.189469	0.189469	0.189469	0.189469	0.189469	0.189469	0.189469	0.16036	0.1428	0.139897	0.142409	0.147902	0.157458	0.152892	0.165791	0.158087	0.165791	0.18399	0.150165	0.157603	0.157756	0.157603	0.147902	0.157196	0.152081	0.159773	0.157196	0.149543
Nzonatus_SX1_{zonatus}	0.133139	0.133139	0.133139	0.133139	0.133139	0.135652	0.135652	0.135652	0.135652	0.148231	0.156023	0.156023	0.172704	0.172704	0.172704	0.186722	0.186722	0.186722	0.186722	0.186722	0.186722	0.186722	0.186722	0.186722	0.186722	0.186722	0.186722	0.186722	0.157756	0.1428	0.137397	0.139897	0.145345	0.154881	0.150315	0.163153	0.155483	0.163153	0.181272	0.147607	0.155019	0.155165	0.155019	0.145345	0.157196	0.152081	0.159773	0.157196	0.149543
Nzonatus_GX5_{zonatus}	0.130508	0.130508	0.130508	0.130508	0.130508	0.133001	0.133001	0.133001	0.133001	0.140715	0.148408	0.148408	0.169922	0.169922	0.169922	0.180704	0.180704	0.180704	0.180704	0.180704	0.180704	0.180704	0.180704	0.180704	0.180704	0.180704	0.180704	0.180704	0.142531	0.1452	0.132531	0.135012	0.137624	0.145063	0.13275	0.1452	0.13775	0.1452	0.163153	0.132636	0.142409	0.13775	0.142409	0.137624	0.152195	0.1446	0.152195	0.14965	0.142093
Nzonatus_GX4_{zonatus}	0.133001	0.133001	0.133001	0.133001	0.133001	0.135508	0.135508	0.135508	0.135508	0.143266	0.150998	0.150998	0.172554	0.172554	0.172554	0.1834	0.1834	0.1834	0.1834	0.1834	0.1834	0.1834	0.1834	0.1834	0.1834	0.1834	0.1834	0.1834	0.145063	0.147751	0.135012	0.137506	0.140136	0.147607	0.135244	0.147751	0.140269	0.147751	0.165791	0.135124	0.144934	0.140269	0.144934	0.140136	0.154752	0.147118	0.154752	0.152195	0.1446
Nzonatus_GX3_{zonatus}	0.133139	0.133139	0.133139	0.133139	0.133139	0.135652	0.135652	0.135652	0.135652	0.148231	0.156023	0.156023	0.172704	0.172704	0.172704	0.186722	0.186722	0.186722	0.186722	0.186722	0.186722	0.186722	0.186722	0.186722	0.186722	0.186722	0.186722	0.186722	0.157756	0.1428	0.137397	0.139897	0.145345	0.154881	0.150315	0.163153	0.155483	0.163153	0.181272	0.147607	0.155019	0.155165	0.155019	0.145345	0.157196	0.152081	0.159773	0.157196	0.149543
Nzonatus_GX2_{zonatus}	0.130508	0.130508	0.130508	0.130508	0.130508	0.133001	0.133001	0.133001	0.133001	0.14583	0.153603	0.148408	0.1752	0.1752	0.1752	0.181074	0.181074	0.181074	0.181074	0.181074	0.181074	0.181074	0.181074	0.181074	0.181074	0.181074	0.181074	0.181074	0.150165	0.15064	0.140012	0.142531	0.135371	0.147346	0.13275	0.1452	0.13775	0.1452	0.173393	0.135124	0.142409	0.142531	0.142409	0.135371	0.162504	0.154752	0.162504	0.159907	0.152195
Nzonatus_GX1_{zonatus}	0.130508	0.130508	0.130508	0.130508	0.130508	0.133001	0.133001	0.133001	0.133001	0.140715	0.148408	0.148408	0.169922	0.169922	0.169922	0.180704	0.180704	0.180704	0.180704	0.180704	0.180704	0.180704	0.180704	0.180704	0.180704	0.180704	0.180704	0.180704	0.142531	0.1452	0.132531	0.135012	0.137624	0.145063	0.13275	0.1452	0.13775	0.1452	0.163153	0.132636	0.142409	0.13775	0.142409	0.137624	0.152195	0.1446	0.152195	0.14965	0.142093
Nzonatus_CQ_{zonatus}	0.133001	0.133001	0.133001	0.133001	0.133001	0.135508	0.135508	0.135508	0.135508	0.14583	0.153603	0.153603	0.167305	0.167305	0.167305	0.186509	0.186509	0.186509	0.186509	0.186509	0.186509	0.186509	0.186509	0.186509	0.186509	0.186509	0.186509	0.186509	0.147607	0.148063	0.135012	0.137506	0.132871	0.147346	0.13275	0.1452	0.13775	0.1452	0.168074	0.130161	0.142409	0.142531	0.142409	0.132871	0.157323	0.14965	0.152195	0.154752	0.147118
Nkunmingensis_YN4_{kunmingensis}	0.130268	0.130268	0.130268	0.130268	0.130268	0.127799	0.127799	0.127799	0.127799	0.125446	0.130384	0.130384	0.163336	0.163336	0.163336	0.140012	0.140012	0.140012	0.140012	0.140012	0.140012	0.140012	0.140012	0.140012	0.140012	0.140012	0.140012	0.140012	0.137506	0.115896	0.115633	0.118043	0.128427	0.125342	0.120878	0.143266	0.133285	0.143266	0.135012	0.128152	0.125446	0.138027	0.125446	0.128427	0.128026	0.125557	0.128026	0.125557	0.1231
Nkunmingensis_YN3_{kunmingensis}	0.135244	0.135244	0.135244	0.135244	0.135244	0.13275	0.13275	0.13275	0.13275	0.122995	0.127909	0.127909	0.160705	0.160705	0.160705	0.142531	0.142531	0.142531	0.142531	0.142531	0.142531	0.142531	0.142531	0.142531	0.142531	0.142531	0.142531	0.142531	0.142531	0.120762	0.118043	0.120464	0.128427	0.130268	0.120878	0.143266	0.133285	0.143266	0.140012	0.128152	0.130384	0.138027	0.130384	0.128427	0.128026	0.120655	0.128026	0.125557	0.118222
Nkunmingensis_YN1_{kunmingensis}	0.13275	0.13275	0.13275	0.13275	0.13275	0.130268	0.130268	0.130268	0.130268	0.125446	0.130384	0.130384	0.163336	0.163336	0.163336	0.140012	0.140012	0.140012	0.140012	0.140012	0.140012	0.140012	0.140012	0.140012	0.140012	0.140012	0.140012	0.140012	0.140012	0.118323	0.115633	0.118043	0.130927	0.127799	0.123335	0.14583	0.135804	0.14583	0.137506	0.130639	0.127909	0.140558	0.127909	0.130927	0.125557	0.1231	0.125557	0.1231	0.120655
Nhexagonus_XZ2_{hexagonus}	0.148231	0.148231	0.148231	0.148231	0.148231	0.148231	0.148231	0.148231	0.148231	0.174913	0.167059	0.164468	0.165271	0.165271	0.165271	0.172704	0.172704	0.172704	0.172704	0.172704	0.172704	0.172704	0.172704	0.172704	0.172704	0.172704	0.172704	0.172704	0.162504	0.130639	0.133285	0.130779	0.1452	0.152736	0.140269	0.1452	0.135244	0.1452	0.152736	0.150315	0.127909	0.145063	0.127909	0.140136	0.144273	0.156868	0.149273	0.146766	0.154323
Nhexagonus_XZ1_{hexagonus}	0.148231	0.148231	0.148231	0.148231	0.148231	0.148231	0.148231	0.148231	0.148231	0.174913	0.167059	0.164468	0.170548	0.170548	0.170548	0.172704	0.172704	0.172704	0.172704	0.172704	0.172704	0.172704	0.172704	0.172704	0.172704	0.172704	0.172704	0.172704	0.162504	0.130639	0.133285	0.130779	0.1452	0.147607	0.140269	0.1452	0.135244	0.1452	0.147607	0.150315	0.127909	0.145063	0.127909	0.140136	0.139322	0.151791	0.144273	0.141791	0.149273
Nfoliaceus_SX_{foliaceus}	0.153057	0.153057	0.153057	0.153057	0.153057	0.155655	0.155655	0.155655	0.155655	0.103588	0.106039	0.106039	0.17857	0.17857	0.17857	0.173393	0.173393	0.173393	0.173393	0.173393	0.173393	0.176074	0.17877	0.17877	0.17877	0.17877	0.17877	0.17877	0.181922	0.154881	0.168074	0.165436	0.158087	0.137506	0.160528	0.165609	0.163153	0.165609	0.1602	0.147472	0.152317	0.160528	0.152317	0.152892	0.139052	0.15204	0.144207	0.141623	0.149415
Nfoliaceus_SC_{foliaceus}	0.155655	0.155655	0.155655	0.155655	0.155655	0.158266	0.158266	0.158266	0.158266	0.103588	0.106039	0.106039	0.17857	0.17857	0.17857	0.168074	0.168074	0.168074	0.168074	0.168074	0.168074	0.170727	0.173393	0.173393	0.173393	0.173393	0.173393	0.173393	0.179197	0.157458	0.162811	0.1602	0.150315	0.130062	0.152736	0.162978	0.15532	0.162978	0.157603	0.139897	0.144703	0.152736	0.144703	0.1452	0.139052	0.15204	0.144207	0.141623	0.149415
Nexternus_XZ_{externus}	0.172281	0.172281	0.172281	0.172281	0.172281	0.169663	0.169663	0.169663	0.169663	0.178379	0.181074	0.175698	0.153412	0.153412	0.153412	0.010166	0.010166	0.010166	0.010166	0.010166	0.010166	0.006076	0.00811682	0.00811682	0.00811682	0.00811682	0.00811682	0.00811682	0.177859	0.135508	0.157756	0.16036	0.188117	0.182125	0.193381	0.204209	0.196479	0.204209	0.195494	0.193219	0.201099	0.195785	0.201099	0.185421	0.173588	0.176276	0.176276	0.173588	0.178979
Ndictyodromus_YN4_{dictyodromus}	0.140136	0.140136	0.140136	0.140136	0.140136	0.137624	0.137624	0.137624	0.137624	0.147902	0.150473	0.145345	0.194329	0.194329	0.194329	0.162364	0.162364	0.162364	0.162364	0.162364	0.162364	0.164968	0.167586	0.167586	0.167586	0.167586	0.167586	0.167586	0.14583	0.153057	0.143266	0.14583	0.147346	0.14219	0.154881	0.152195	0.147228	0.152195	0.154881	0.147118	0.1446	0.149766	0.1446	0.144814	0.15622	0.153603	0.153603	0.153603	0.150998
Ndictyodromus_YN3_{dictyodromus}	0.135124	0.135124	0.135124	0.135124	0.135124	0.132636	0.132636	0.132636	0.132636	0.153057	0.155655	0.150473	0.194329	0.194329	0.194329	0.162364	0.162364	0.162364	0.162364	0.162364	0.162364	0.164968	0.167586	0.167586	0.167586	0.167586	0.167586	0.167586	0.148408	0.150473	0.14583	0.148408	0.152448	0.14219	0.154881	0.152195	0.154881	0.152195	0.157458	0.14965	0.1446	0.149766	0.1446	0.144814	0.15622	0.153603	0.153603	0.153603	0.150998
Ndictyodromus_YN2_{dictyodromus}	0.140136	0.140136	0.140136	0.140136	0.140136	0.137624	0.137624	0.137624	0.137624	0.153057	0.155655	0.155655	0.1834	0.1834	0.1834	0.164968	0.164968	0.164968	0.164968	0.164968	0.164968	0.167586	0.170218	0.170218	0.170218	0.170218	0.170218	0.170218	0.148408	0.1428	0.150998	0.153603	0.147346	0.14219	0.149766	0.152195	0.149766	0.152195	0.147228	0.142093	0.1396	0.144703	0.1396	0.139789	0.143266	0.14583	0.140715	0.140715	0.143266
Ndictyodromus_YN1_{dictyodromus}	0.140136	0.140136	0.140136	0.140136	0.140136	0.137624	0.137624	0.137624	0.137624	0.153057	0.155655	0.155655	0.1834	0.1834	0.1834	0.164968	0.164968	0.164968	0.164968	0.164968	0.164968	0.167586	0.170218	0.170218	0.170218	0.170218	0.170218	0.170218	0.148408	0.1428	0.150998	0.153603	0.147346	0.14219	0.149766	0.152195	0.149766	0.152195	0.147228	0.142093	0.1396	0.144703	0.1396	0.139789	0.143266	0.14583	0.140715	0.140715	0.143266
Ndictyodromus_GX3_{dictyodromus}	0.140136	0.140136	0.140136	0.140136	0.140136	0.137624	0.137624	0.137624	0.137624	0.150473	0.153057	0.153057	0.191574	0.191574	0.191574	0.162364	0.162364	0.162364	0.162364	0.162364	0.162364	0.164968	0.167586	0.167586	0.167586	0.167586	0.167586	0.167586	0.150998	0.155655	0.15622	0.158852	0.152448	0.13969	0.154881	0.152195	0.152317	0.152195	0.149766	0.147118	0.152195	0.147228	0.152195	0.144814	0.153603	0.15622	0.150998	0.150998	0.153603
Ndictyodromus_GX2_{dictyodromus}	0.140136	0.140136	0.140136	0.140136	0.140136	0.137624	0.137624	0.137624	0.137624	0.150473	0.153057	0.153057	0.191574	0.191574	0.191574	0.162364	0.162364	0.162364	0.162364	0.162364	0.162364	0.164968	0.167586	0.167586	0.167586	0.167586	0.167586	0.167586	0.150998	0.155655	0.15622	0.158852	0.152448	0.13969	0.154881	0.152195	0.152317	0.152195	0.149766	0.147118	0.152195	0.147228	0.152195	0.144814	0.153603	0.15622	0.150998	0.150998	0.153603
Ndictyodromus_GX1_{dictyodromus}	0.140136	0.140136	0.140136	0.140136	0.140136	0.137624	0.137624	0.137624	0.137624	0.150473	0.153057	0.153057	0.191574	0.191574	0.191574	0.162364	0.162364	0.162364	0.162364	0.162364	0.162364	0.164968	0.167586	0.167586	0.167586	0.167586	0.167586	0.167586	0.150998	0.155655	0.15622	0.158852	0.152448	0.13969	0.154881	0.152195	0.152317	0.152195	0.149766	0.147118	0.152195	0.147228	0.152195	0.144814	0.153603	0.15622	0.150998	0.150998	0.153603
Ndictyodromus_GX_{dictyodromus}	0.140136	0.140136	0.140136	0.140136	0.140136	0.137624	0.137624	0.137624	0.137624	0.150473	0.153057	0.153057	0.191574	0.191574	0.191574	0.162364	0.162364	0.162364	0.162364	0.162364	0.162364	0.164968	0.167586	0.167586	0.167586	0.167586	0.167586	0.167586	0.150998	0.155655	0.15622	0.158852	0.152448	0.13969	0.154881	0.152195	0.152317	0.152195	0.149766	0.147118	0.152195	0.147228	0.152195	0.144814	0.153603	0.15622	0.150998	0.150998	0.153603
Ndictyodromus_FJ_{dictyodromus}	0.140136	0.140136	0.140136	0.140136	0.140136	0.137624	0.137624	0.137624	0.137624	0.150473	0.153057	0.153057	0.191574	0.191574	0.191574	0.162364	0.162364	0.162364	0.162364	0.162364	0.162364	0.164968	0.167586	0.167586	0.167586	0.167586	0.167586	0.167586	0.150998	0.155655	0.15622	0.158852	0.152448	0.13969	0.154881	0.152195	0.152317	0.152195	0.149766	0.147118	0.152195	0.147228	0.152195	0.144814	0.153603	0.15622	0.150998	0.150998	0.153603
Ndictyodromus_CQ_{dictyodromus}	0.140012	0.140012	0.140012	0.140012	0.140012	0.137506	0.137506	0.137506	0.137506	0.152892	0.155483	0.150315	0.194547	0.194547	0.194547	0.159648	0.159648	0.159648	0.159648	0.159648	0.159648	0.162232	0.16483	0.16483	0.16483	0.16483	0.16483	0.16483	0.148231	0.152892	0.14566	0.148231	0.152317	0.147118	0.159907	0.157196	0.154752	0.157196	0.162504	0.152081	0.149543	0.154752	0.149543	0.149766	0.150815	0.148231	0.148231	0.148231	0.14566
Ncapacimaculatus_HN2_{capacimaculatus}	0.143266	0.143266	0.143266	0.143266	0.143266	0.14583	0.14583	0.14583	0.14583	0.103407	0.105852	0.105852	0.163153	0.163153	0.163153	0.155165	0.155165	0.155165	0.155165	0.155165	0.155165	0.152588	0.155165	0.155165	0.155165	0.155165	0.155165	0.155165	0.161084	0.159907	0.16036	0.157756	0.171529	0.160705	0.163336	0.176487	0.182156	0.176487	0.170914	0.17111	0.173393	0.179424	0.173393	0.166181	0.154918	0.157578	0.160252	0.157578	0.154918
Ncapacimaculatus_HN1_{capacimaculatus}	0.143266	0.143266	0.143266	0.143266	0.143266	0.14583	0.14583	0.14583	0.14583	0.103407	0.105852	0.105852	0.163153	0.163153	0.163153	0.155165	0.155165	0.155165	0.155165	0.155165	0.155165	0.152588	0.155165	0.155165	0.155165	0.155165	0.155165	0.155165	0.161084	0.159907	0.16036	0.157756	0.171529	0.160705	0.163336	0.176487	0.182156	0.176487	0.170914	0.17111	0.173393	0.179424	0.173393	0.166181	0.154918	0.157578	0.160252	0.157578	0.154918
Ncapacimaculatus_CQ_{capacimaculatus}	0.143266	0.143266	0.143266	0.143266	0.143266	0.14583	0.14583	0.14583	0.14583	0.103407	0.105852	0.105852	0.163153	0.163153	0.163153	0.155165	0.155165	0.155165	0.155165	0.155165	0.155165	0.152588	0.155165	0.155165	0.155165	0.155165	0.155165	0.155165	0.161084	0.159907	0.16036	0.157756	0.171529	0.160705	0.163336	0.176487	0.182156	0.176487	0.170914	0.17111	0.173393	0.179424	0.173393	0.166181	0.154918	0.157578	0.160252	0.157578	0.154918
Nanthracinus_XZ_{anthracinus}	0.157323	0.157323	0.157323	0.157323	0.157323	0.157323	0.157323	0.157323	0.157323	0.164272	0.166849	0.166849	0.202019	0.202019	0.202019	0.172704	0.172704	0.172704	0.172704	0.172704	0.172704	0.178023	0.178023	0.178023	0.178023	0.178023	0.178023	0.178023	0.16483	0.116111	0.125342	0.122897	0.165609	0.152448	0.160528	0.168255	0.158266	0.168255	0.157603	0.16036	0.147751	0.165436	0.147751	0.155165	0.16163	0.164187	0.16163	0.159085	0.16163
Nanthracinus_SX2_{anthracinus}	0.157458	0.157458	0.157458	0.157458	0.157458	0.157458	0.157458	0.157458	0.157458	0.166758	0.169342	0.169342	0.202232	0.202232	0.202232	0.172863	0.172863	0.172863	0.172863	0.172863	0.172863	0.178196	0.178196	0.178196	0.178196	0.178196	0.178196	0.178196	0.167586	0.118433	0.122995	0.120556	0.160528	0.150023	0.160705	0.163153	0.153231	0.163153	0.155165	0.15532	0.145345	0.16036	0.145345	0.150165	0.161708	0.164272	0.161708	0.159157	0.161708
Nanthracinus_SX1_{anthracinus}	0.157458	0.157458	0.157458	0.157458	0.157458	0.157458	0.157458	0.157458	0.157458	0.166758	0.169342	0.169342	0.202232	0.202232	0.202232	0.172863	0.172863	0.172863	0.172863	0.172863	0.172863	0.178196	0.178196	0.178196	0.178196	0.178196	0.178196	0.178196	0.167586	0.118433	0.122995	0.120556	0.160528	0.150023	0.160705	0.163153	0.153231	0.163153	0.155165	0.15532	0.145345	0.16036	0.145345	0.150165	0.161708	0.164272	0.161708	0.159157	0.161708
Nanthracinus_SX_{anthracinus}	0.157458	0.157458	0.157458	0.157458	0.157458	0.157458	0.157458	0.157458	0.157458	0.166758	0.169342	0.169342	0.202232	0.202232	0.202232	0.172863	0.172863	0.172863	0.172863	0.172863	0.172863	0.178196	0.178196	0.178196	0.178196	0.178196	0.178196	0.178196	0.167586	0.118433	0.122995	0.120556	0.160528	0.150023	0.160705	0.163153	0.153231	0.163153	0.155165	0.15532	0.145345	0.16036	0.145345	0.150165	0.161708	0.164272	0.161708	0.159157	0.161708
Nanthracinus_SC3_{anthracinus}	0.152195	0.152195	0.152195	0.152195	0.152195	0.152195	0.152195	0.152195	0.152195	0.159157	0.161708	0.161708	0.196479	0.196479	0.196479	0.167441	0.167441	0.167441	0.167441	0.167441	0.167441	0.172704	0.172704	0.172704	0.172704	0.172704	0.172704	0.172704	0.16483	0.11855	0.120464	0.118043	0.16036	0.152448	0.165791	0.162978	0.158266	0.162978	0.162811	0.155165	0.150315	0.165436	0.150315	0.155165	0.16163	0.159085	0.16163	0.159085	0.156554
Nanthracinus_SC2_{anthracinus}	0.154752	0.154752	0.154752	0.154752	0.154752	0.154752	0.154752	0.154752	0.154752	0.161708	0.164272	0.164272	0.199242	0.199242	0.199242	0.170066	0.170066	0.170066	0.170066	0.170066	0.170066	0.175357	0.175357	0.175357	0.175357	0.175357	0.175357	0.175357	0.167441	0.113684	0.122897	0.120464	0.157756	0.14989	0.163153	0.165609	0.155655	0.165609	0.1602	0.152588	0.150315	0.162811	0.150315	0.152588	0.164187	0.16163	0.164187	0.16163	0.159085
Nanthracinus_SC1_{anthracinus}	0.160049	0.160049	0.160049	0.160049	0.160049	0.160049	0.160049	0.160049	0.160049	0.164366	0.16695	0.16695	0.199447	0.199447	0.199447	0.167586	0.167586	0.167586	0.167586	0.167586	0.167586	0.172863	0.172863	0.172863	0.172863	0.172863	0.172863	0.172863	0.170218	0.113797	0.125446	0.122995	0.165436	0.157458	0.165609	0.168074	0.158087	0.168074	0.162653	0.1602	0.152736	0.165271	0.152736	0.155019	0.166849	0.16944	0.166849	0.164272	0.166849
Nanthracinus_NP_{anthracinus}	0.164968	0.164968	0.164968	0.164968	0.164968	0.164968	0.164968	0.164968	0.164968	0.171939	0.17455	0.17455	0.199447	0.199447	0.199447	0.175523	0.175523	0.175523	0.175523	0.175523	0.175523	0.180885	0.180885	0.180885	0.180885	0.180885	0.180885	0.180885	0.172554	0.120878	0.132636	0.130161	0.168074	0.160049	0.168255	0.170727	0.160705	0.170727	0.165271	0.162811	0.15532	0.167903	0.15532	0.157603	0.166676	0.169253	0.166676	0.164112	0.166676
Nanthracinus_HB4_{anthracinus}	0.1752	0.1752	0.1752	0.1752	0.1752	0.1752	0.1752	0.1752	0.1752	0.184668	0.187321	0.187321	0.20785	0.20785	0.20785	0.183587	0.183587	0.183587	0.183587	0.183587	0.183587	0.189037	0.189037	0.189037	0.189037	0.189037	0.189037	0.189037	0.188282	0.123335	0.135124	0.132636	0.16774	0.157196	0.17857	0.181074	0.168255	0.181074	0.167586	0.173031	0.162811	0.172863	0.162811	0.157323	0.164112	0.166676	0.164112	0.161561	0.164112
Nanthracinus_HB3_{anthracinus}	0.1752	0.1752	0.1752	0.1752	0.1752	0.1752	0.1752	0.1752	0.1752	0.184668	0.187321	0.187321	0.20785	0.20785	0.20785	0.183587	0.183587	0.183587	0.183587	0.183587	0.183587	0.189037	0.189037	0.189037	0.189037	0.189037	0.189037	0.189037	0.188282	0.123335	0.135124	0.132636	0.16774	0.157196	0.17857	0.181074	0.168255	0.181074	0.167586	0.173031	0.162811	0.172863	0.162811	0.157323	0.164112	0.166676	0.164112	0.161561	0.164112
Nanthracinus_HB2_{anthracinus}	0.1752	0.1752	0.1752	0.1752	0.1752	0.1752	0.1752	0.1752	0.1752	0.184668	0.187321	0.187321	0.20785	0.20785	0.20785	0.183587	0.183587	0.183587	0.183587	0.183587	0.183587	0.189037	0.189037	0.189037	0.189037	0.189037	0.189037	0.189037	0.188282	0.123335	0.135124	0.132636	0.16774	0.157196	0.17857	0.181074	0.168255	0.181074	0.167586	0.173031	0.162811	0.172863	0.162811	0.157323	0.164112	0.166676	0.164112	0.161561	0.164112
Nanthracinus_HB1_{anthracinus}	0.1752	0.1752	0.1752	0.1752	0.1752	0.1752	0.1752	0.1752	0.1752	0.184668	0.187321	0.187321	0.20785	0.20785	0.20785	0.183587	0.183587	0.183587	0.183587	0.183587	0.183587	0.189037	0.189037	0.189037	0.189037	0.189037	0.189037	0.189037	0.188282	0.123335	0.135124	0.132636	0.16774	0.157196	0.17857	0.181074	0.168255	0.181074	0.167586	0.173031	0.162811	0.172863	0.162811	0.157323	0.164112	0.166676	0.164112	0.161561	0.164112
Nanthracinus_CQ_{anthracinus}	0.157458	0.157458	0.157458	0.157458	0.157458	0.157458	0.157458	0.157458	0.157458	0.166758	0.169342	0.169342	0.202232	0.202232	0.202232	0.172863	0.172863	0.172863	0.172863	0.172863	0.172863	0.178196	0.178196	0.178196	0.178196	0.178196	0.178196	0.178196	0.167586	0.118433	0.122995	0.120556	0.160528	0.150023	0.160705	0.163153	0.153231	0.163153	0.155165	0.15532	0.145345	0.16036	0.145345	0.150165	0.161708	0.164272	0.161708	0.159157	0.161708
MAL-HNF_{M.yangi}	0.187548	0.187548	0.187548	0.187548	0.187548	0.184882	0.184882	0.184882	0.184882	0.182891	0.188282	0.188282	0.200118	0.200118	0.200118	0.203854	0.203854	0.203854	0.203854	0.203854	0.203854	0.203854	0.203854	0.203854	0.203854	0.203854	0.203854	0.203854	0.16163	0.157196	0.162811	0.1602	0.161891	0.159237	0.177421	0.177558	0.177421	0.177558	0.169547	0.16944	0.164272	0.174783	0.164272	0.161891	0.169788	0.175051	0.169788	0.167177	0.172413
MAL-GZF_{M.yangi}	0.187676	0.187676	0.187676	0.187676	0.187676	0.185002	0.185002	0.185002	0.185002	0.177704	0.183052	0.183052	0.202686	0.202686	0.202686	0.206804	0.206804	0.206804	0.206804	0.206804	0.206804	0.206804	0.206804	0.206804	0.206804	0.206804	0.206804	0.206804	0.161708	0.159648	0.162653	0.160049	0.156868	0.154238	0.172281	0.175051	0.177558	0.175051	0.167059	0.161795	0.161795	0.169663	0.161795	0.156868	0.1647	0.169922	0.1647	0.16211	0.167305
GcAU2_{G.cruciatus}	0.227926	0.227926	0.227926	0.227926	0.227926	0.227926	0.227926	0.227926	0.227926	0.206994	0.209795	0.209795	0.2196	0.2196	0.2196	0.225808	0.225808	0.225808	0.225808	0.225808	0.225808	0.225808	0.225808	0.225808	0.225808	0.225808	0.225808	0.225808	0.208905	0.223149	0.214476	0.214476	0.233846	0.239454	0.236547	0.230965	0.245319	0.230965	0.236954	0.228099	0.228099	0.233657	0.228099	0.230965	0.231157	0.231157	0.234047	0.234047	0.231157
GcAU1_{G.cruciatus}	0.227926	0.227926	0.227926	0.227926	0.227926	0.227926	0.227926	0.227926	0.227926	0.206994	0.209795	0.209795	0.2196	0.2196	0.2196	0.225808	0.225808	0.225808	0.225808	0.225808	0.225808	0.225808	0.225808	0.225808	0.225808	0.225808	0.225808	0.225808	0.208905	0.223149	0.214476	0.214476	0.233846	0.239454	0.236547	0.230965	0.245319	0.230965	0.236954	0.228099	0.228099	0.233657	0.228099	0.230965	0.231157	0.231157	0.234047	0.234047	0.231157
FPSO-000293_{S.immculatus}	0.146841	0.146841	0.146841	0.146841	0.146841	0.144341	0.144341	0.144341	0.144341	0.146766	0.149273	0.144273	0.175698	0.175698	0.175698	0.164468	0.164468	0.164468	0.164468	0.164468	0.164468	0.164468	0.164468	0.164468	0.164468	0.164468	0.164468	0.164468	0.134727	0.146925	0.150023	0.147472	0.146553	0.156497	0.164112	0.171757	0.164112	0.171757	0.166539	0.158969	0.166484	0.159023	0.166484	0.144084	0.137203	0.134727	0.137203	0.134727	0.134727
FPSO-000264_{S.immculatus}	0.146841	0.146841	0.146841	0.146841	0.146841	0.144341	0.144341	0.144341	0.144341	0.146766	0.149273	0.144273	0.175698	0.175698	0.175698	0.164468	0.164468	0.164468	0.164468	0.164468	0.164468	0.164468	0.164468	0.164468	0.164468	0.164468	0.164468	0.164468	0.134727	0.146925	0.150023	0.147472	0.146553	0.156497	0.164112	0.171757	0.164112	0.171757	0.166539	0.158969	0.166484	0.159023	0.166484	0.144084	0.137203	0.134727	0.137203	0.134727	0.134727
FPSO-000044_{stigmaticus}	0.181272	0.181272	0.181272	0.181272	0.181272	0.17857	0.17857	0.17857	0.17857	0.189699	0.200873	0.200873	0.0020202	0.0020202	0.0020202	0.140715	0.140715	0.140715	0.140715	0.140715	0.140715	0.14583	0.14583	0.14583	0.14583	0.14583	0.14583	0.14583	0.200118	0.177417	0.168641	0.165982	0.173393	0.167586	0.176276	0.173393	0.18399	0.173393	0.191373	0.170727	0.181074	0.18399	0.181074	0.173393	0.175882	0.165271	0.173208	0.175882	0.165271
FPSO-000043_{stigmaticus}	0.181272	0.181272	0.181272	0.181272	0.181272	0.17857	0.17857	0.17857	0.17857	0.189699	0.200873	0.200873	0.0020202	0.0020202	0.0020202	0.140715	0.140715	0.140715	0.140715	0.140715	0.140715	0.14583	0.14583	0.14583	0.14583	0.14583	0.14583	0.14583	0.200118	0.177417	0.168641	0.165982	0.173393	0.167586	0.176276	0.173393	0.18399	0.173393	0.191373	0.170727	0.181074	0.18399	0.181074	0.173393	0.175882	0.165271	0.173208	0.175882	0.165271
FPSO-000038_{S.immculatus}	0.149273	0.149273	0.149273	0.149273	0.149273	0.146766	0.146766	0.146766	0.146766	0.141854	0.144341	0.139379	0.17857	0.17857	0.17857	0.172158	0.172158	0.172158	0.172158	0.172158	0.172158	0.172158	0.172158	0.172158	0.172158	0.172158	0.172158	0.172158	0.139789	0.147018	0.150165	0.147607	0.149081	0.156554	0.166758	0.174448	0.166758	0.174448	0.169173	0.161561	0.169103	0.16163	0.169103	0.146593	0.137118	0.134649	0.137118	0.134649	0.134649
FPSO-000037_{S.immculatus}	0.146841	0.146841	0.146841	0.146841	0.146841	0.144341	0.144341	0.144341	0.144341	0.141791	0.144273	0.139322	0.173031	0.173031	0.173031	0.164468	0.164468	0.164468	0.164468	0.164468	0.164468	0.164468	0.164468	0.164468	0.164468	0.164468	0.164468	0.164468	0.13969	0.144419	0.144934	0.142409	0.146553	0.161561	0.164112	0.176966	0.169253	0.176966	0.17168	0.158969	0.166484	0.159023	0.166484	0.144084	0.132264	0.129813	0.132264	0.129813	0.129813
BIOUG31052_{G.cruciatus}	0.230783	0.230783	0.230783	0.230783	0.230783	0.230783	0.230783	0.230783	0.230783	0.209795	0.212612	0.212612	0.222417	0.222417	0.222417	0.228681	0.228681	0.228681	0.228681	0.228681	0.228681	0.228681	0.228681	0.228681	0.228681	0.228681	0.228681	0.228681	0.211682	0.226014	0.217285	0.217285	0.236745	0.242378	0.239454	0.233846	0.248277	0.233846	0.239878	0.230965	0.230965	0.236547	0.230965	0.233846	0.234047	0.234047	0.236954	0.236954	0.234047
BIOUG28488_{G.cruciatus}	0.225085	0.225085	0.225085	0.225085	0.225085	0.225085	0.225085	0.225085	0.225085	0.229355	0.232271	0.226457	0.227763	0.227763	0.227763	0.222951	0.222951	0.222951	0.222951	0.222951	0.222951	0.222951	0.222951	0.222951	0.222951	0.222951	0.222951	0.222951	0.197945	0.211849	0.214476	0.214476	0.233846	0.239454	0.236547	0.242593	0.242378	0.242593	0.236954	0.23966	0.230965	0.233657	0.230965	0.230965	0.236547	0.236547	0.239454	0.239454	0.236547
BIOUG28270_{G.cruciatus}	0.219451	0.219451	0.219451	0.219451	0.219451	0.219451	0.219451	0.219451	0.219451	0.223575	0.232271	0.226457	0.227763	0.227763	0.227763	0.217285	0.217285	0.217285	0.217285	0.217285	0.217285	0.217285	0.217285	0.217285	0.217285	0.217285	0.217285	0.217285	0.192554	0.21465	0.208905	0.208905	0.228099	0.233657	0.230783	0.236745	0.236547	0.236745	0.231157	0.233846	0.222417	0.227926	0.222417	0.22525	0.230783	0.230783	0.233657	0.233657	0.230783
BIOUG22679_{G.cruciatus}	0.225085	0.225085	0.225085	0.225085	0.225085	0.225085	0.225085	0.225085	0.225085	0.229355	0.232271	0.226457	0.227763	0.227763	0.227763	0.222951	0.222951	0.222951	0.222951	0.222951	0.222951	0.222951	0.222951	0.222951	0.222951	0.222951	0.222951	0.222951	0.197945	0.211849	0.214476	0.214476	0.233846	0.239454	0.236547	0.242593	0.242378	0.242593	0.236954	0.23966	0.230965	0.233657	0.230965	0.230965	0.236547	0.236547	0.239454	0.239454	0.236547
ACO9993_{polyceratus}	0.146009	0.146009	0.146009	0.146009	0.146009	0.143438	0.143438	0.143438	0.143438	0.157196	0.159773	0.154632	0.165982	0.165982	0.165982	0.157917	0.157917	0.157917	0.157917	0.157917	0.157917	0.163153	0.163153	0.163153	0.163153	0.163153	0.163153	0.163153	0.1428	0.107162	0	0.0020202	0.142947	0.148231	0.147902	0.152892	0.153057	0.152892	0.158266	0.150315	0.1452	0.153057	0.1452	0.142947	0.137118	0.1396	0.142093	0.1396	0.137118
[truncated: 73 more columns]

## Sheet: Caption
Table. Estimates of Evolutionary Divergence between Sequences
The number of base substitutions per site from between sequences are shown. Analyses were conducted using the Kimura 2-parameter model [1]. This analysis involved 122 nucleotide sequences. Codon positions included were 1st+2nd+3rd+Noncoding. All positions containing gaps and missing data were eliminated (complete deletion option). There were a total of 496 positions in the final dataset. Evolutio…
1. Kimura M. (1980). A simple method for estimating evolutionary rate of base substitutions through comparative studies of nucleotide sequences. Journal of Molecular Evolution 16:111-120.
2. Tamura K., Stecher G., and Kumar S. (2021). MEGA 11: Molecular Evolutionary Genetics Analysis Version 11. Molecular Biology and Evolution https://doi.org/10.1093/molbev/msab120.
Disclaimer: Although utmost care has been taken to ensure the correctness of the caption, the caption text is provided "as is" without any warranty of any kind. Authors advise the user to carefully check the caption prior to its use for any purpose and report any errors or problems to the authors immediately (www.megasoftware.net). In no event shall the authors and their employers be liable for a…
